# Supplementary material for: Protein sequence analysis in the context of drug repurposing
Source: BMC Med Inform Decis Mak. 2024 May 13;24:122. doi: 10.1186/s12911-024-02531-1 (PMC11092136; doi:10.1186/s12911-024-02531-1)
Supplement: Supplementary file 1 — Supplementary Material 1. [file 12911_2024_2531_MOESM1_ESM.zip]

Archive with 4 entries (4 files):
- data.xlsx
- GarciaSanchez - Supplementary Materials.pdf
- Supplementary Figure 1.eps
- Supplementary Figure 2.eps
