# Supplementary material for: Protein sequence analysis in the context of drug repurposing
Source: BMC Med Inform Decis Mak. 2024 May 13;24:122. doi: 10.1186/s12911-024-02531-1 (PMC11092136; doi:10.1186/s12911-024-02531-1)
Supplement: Supplementary file 1 — Supplementary Material 1. [file 12911_2024_2531_MOESM1_ESM.zip › data.xlsx]

## Sheet: DR cases - repoDB
drug_id	disease_cui	protein_drug	protein_disease	gda_score
CHEMBL710	C1739363	P18405	P01236	0.3
CHEMBL710	C1739363	P18405	P07288	0.31
CHEMBL710	C1739363	P18405	P08700	0.2
CHEMBL710	C1739363	P18405	P10275	0.21
CHEMBL710	C1739363	P18405	P10909	0.2
CHEMBL710	C1739363	P18405	P11802	0.2
CHEMBL710	C1739363	P18405	P21781	0.3
CHEMBL710	C1739363	P18405	P31213	0.3
CHEMBL710	C1739363	P18405	P35225	0.2
CHEMBL710	C1739363	P18405	P68104	0.02
CHEMBL710	C1739363	P31213	P01236	0.3
CHEMBL710	C1739363	P31213	P07288	0.31
CHEMBL710	C1739363	P31213	P08700	0.2
CHEMBL710	C1739363	P31213	P10275	0.21
CHEMBL710	C1739363	P31213	P10909	0.2
CHEMBL710	C1739363	P31213	P11802	0.2
CHEMBL710	C1739363	P31213	P21781	0.3
CHEMBL710	C1739363	P31213	P35225	0.2
CHEMBL710	C1739363	P31213	P68104	0.02
CHEMBL779	C1739363	O76074	P01236	0.3
CHEMBL779	C1739363	O76074	P07288	0.31
CHEMBL779	C1739363	O76074	P08700	0.2
CHEMBL779	C1739363	O76074	P10275	0.21
CHEMBL779	C1739363	O76074	P10909	0.2
CHEMBL779	C1739363	O76074	P11802	0.2
CHEMBL779	C1739363	O76074	P21781	0.3
CHEMBL779	C1739363	O76074	P31213	0.3
CHEMBL779	C1739363	O76074	P35225	0.2
CHEMBL779	C1739363	O76074	P68104	0.02
CHEMBL779	C1739363	Q9HCR9	P01236	0.3
CHEMBL779	C1739363	Q9HCR9	P07288	0.31
CHEMBL779	C1739363	Q9HCR9	P08700	0.2
CHEMBL779	C1739363	Q9HCR9	P10275	0.21
CHEMBL779	C1739363	Q9HCR9	P10909	0.2
CHEMBL779	C1739363	Q9HCR9	P11802	0.2
CHEMBL779	C1739363	Q9HCR9	P21781	0.3
CHEMBL779	C1739363	Q9HCR9	P31213	0.3
CHEMBL779	C1739363	Q9HCR9	P35225	0.2
CHEMBL779	C1739363	Q9HCR9	P68104	0.02
CHEMBL710	C0007131	P18405	A5A3E0	0.03
CHEMBL710	C0007131	P18405	O00141	0.02
CHEMBL710	C0007131	P18405	O00182	0.02
CHEMBL710	C0007131	P18405	O00233	0.07
CHEMBL710	C0007131	P18405	O00291	0.03
CHEMBL710	C0007131	P18405	O00300	0.02
CHEMBL710	C0007131	P18405	O00329	0.1
CHEMBL710	C0007131	P18405	O00399	0.07
CHEMBL710	C0007131	P18405	O00429	0.02
CHEMBL710	C0007131	P18405	O00459	0.02
CHEMBL710	C0007131	P18405	O00585	0.03
CHEMBL710	C0007131	P18405	O00755	0.02
CHEMBL710	C0007131	P18405	O00762	0.03
CHEMBL710	C0007131	P18405	O00764	0.04
CHEMBL710	C0007131	P18405	O14543	0.02
CHEMBL710	C0007131	P18405	O14625	0.02
CHEMBL710	C0007131	P18405	O14640	0.03
CHEMBL710	C0007131	P18405	O14684	0.02
CHEMBL710	C0007131	P18405	O14727	0.05
CHEMBL710	C0007131	P18405	O14733	0.1
CHEMBL710	C0007131	P18405	O14746	0.4
CHEMBL710	C0007131	P18405	O14757	0.05
CHEMBL710	C0007131	P18405	O14763	0.1
CHEMBL710	C0007131	P18405	O14786	0.02
CHEMBL710	C0007131	P18405	O14788	0.02
CHEMBL710	C0007131	P18405	O14920	0.02
CHEMBL710	C0007131	P18405	O14944	0.02
CHEMBL710	C0007131	P18405	O14965	0.05
CHEMBL710	C0007131	P18405	O14990	0.05
CHEMBL710	C0007131	P18405	O15123	0.02
CHEMBL710	C0007131	P18405	O15151	0.1
CHEMBL710	C0007131	P18405	O15197	0.05
CHEMBL710	C0007131	P18405	O15297	0.04
CHEMBL710	C0007131	P18405	O15350	0.06
CHEMBL710	C0007131	P18405	O15379	0.03
CHEMBL710	C0007131	P18405	O15392	0.4
CHEMBL710	C0007131	P18405	O15438	0.09
CHEMBL710	C0007131	P18405	O15439	0.11
CHEMBL710	C0007131	P18405	O15440	0.02
CHEMBL710	C0007131	P18405	O15455	0.02
CHEMBL710	C0007131	P18405	O15519	0.06
CHEMBL710	C0007131	P18405	O15527	0.08
CHEMBL710	C0007131	P18405	O15528	0.02
CHEMBL710	C0007131	P18405	O43175	0.3
CHEMBL710	C0007131	P18405	O43240	0.03
CHEMBL710	C0007131	P18405	O43347	0.02
CHEMBL710	C0007131	P18405	O43439	0.02
CHEMBL710	C0007131	P18405	O43474	0.02
CHEMBL710	C0007131	P18405	O43490	0.09
CHEMBL710	C0007131	P18405	O43521	0.1
CHEMBL710	C0007131	P18405	O43524	0.32
CHEMBL710	C0007131	P18405	O43541	0.02
CHEMBL710	C0007131	P18405	O43542	0.07
CHEMBL710	C0007131	P18405	O43543	0.02
CHEMBL710	C0007131	P18405	O60218	0.05
CHEMBL710	C0007131	P18405	O60220	0.03
CHEMBL710	C0007131	P18405	O60232	0.07
CHEMBL710	C0007131	P18405	O60259	0.02
CHEMBL710	C0007131	P18405	O60260	0.04
CHEMBL710	C0007131	P18405	O60315	0.03
CHEMBL710	C0007131	P18405	O60341	0.32
CHEMBL710	C0007131	P18405	O60573	0.1
CHEMBL710	C0007131	P18405	O60674	0.05
CHEMBL710	C0007131	P18405	O60716	0.07
CHEMBL710	C0007131	P18405	O60760	0.07
CHEMBL710	C0007131	P18405	O60934	0.02
CHEMBL710	C0007131	P18405	O75164	0.03
CHEMBL710	C0007131	P18405	O75385	0.02
CHEMBL710	C0007131	P18405	O75553	0.1
CHEMBL710	C0007131	P18405	O75751	0.1
CHEMBL710	C0007131	P18405	O75791	0.09
CHEMBL710	C0007131	P18405	O75800	0.02
CHEMBL710	C0007131	P18405	O75838	0.03
CHEMBL710	C0007131	P18405	O75874	0.02
CHEMBL710	C0007131	P18405	O75896	0.1
CHEMBL710	C0007131	P18405	O75943	0.02
CHEMBL710	C0007131	P18405	O75955	0.02
CHEMBL710	C0007131	P18405	O76050	0.04
CHEMBL710	C0007131	P18405	O94907	0.03
CHEMBL710	C0007131	P18405	O94925	0.03
CHEMBL710	C0007131	P18405	O95271	0.02
CHEMBL710	C0007131	P18405	O95433	0.09
CHEMBL710	C0007131	P18405	O95436	0.33
CHEMBL710	C0007131	P18405	O95467	0.02
CHEMBL710	C0007131	P18405	O95471	0.02
CHEMBL710	C0007131	P18405	O95477	0.02
CHEMBL710	C0007131	P18405	O95619	0.02
CHEMBL710	C0007131	P18405	O95631	0.02
CHEMBL710	C0007131	P18405	O95832	0.02
CHEMBL710	C0007131	P18405	O95863	0.02
CHEMBL710	C0007131	P18405	O95980	0.39
CHEMBL710	C0007131	P18405	O95994	0.02
CHEMBL710	C0007131	P18405	O95997	0.02
CHEMBL710	C0007131	P18405	O96017	0.03
CHEMBL710	C0007131	P18405	P00352	0.06
CHEMBL710	C0007131	P18405	P00374	0.03
CHEMBL710	C0007131	P18405	P00403	0.1
CHEMBL710	C0007131	P18405	P00533	0.7
CHEMBL710	C0007131	P18405	P00540	0.02
CHEMBL710	C0007131	P18405	P00747	0.03
CHEMBL710	C0007131	P18405	P00749	0.05
CHEMBL710	C0007131	P18405	P01033	0.02
CHEMBL710	C0007131	P18405	P01100	0.02
CHEMBL710	C0007131	P18405	P01106	0.4
CHEMBL710	C0007131	P18405	P01111	0.43
CHEMBL710	C0007131	P18405	P01112	0.13
CHEMBL710	C0007131	P18405	P01116	0.7
CHEMBL710	C0007131	P18405	P01133	0.1
CHEMBL710	C0007131	P18405	P01135	0.39
CHEMBL710	C0007131	P18405	P01137	0.1
CHEMBL710	C0007131	P18405	P01258	0.03
CHEMBL710	C0007131	P18405	P01282	0.02
CHEMBL710	C0007131	P18405	P01286	0.04
CHEMBL710	C0007131	P18405	P01344	0.06
CHEMBL710	C0007131	P18405	P01375	0.1
CHEMBL710	C0007131	P18405	P01562	0.02
CHEMBL710	C0007131	P18405	P01574	0.02
CHEMBL710	C0007131	P18405	P01579	0.07
CHEMBL710	C0007131	P18405	P01583	0.02
CHEMBL710	C0007131	P18405	P01584	0.1
CHEMBL710	C0007131	P18405	P01588	0.04
CHEMBL710	C0007131	P18405	P01589	0.03
CHEMBL710	C0007131	P18405	P01891	0.02
CHEMBL710	C0007131	P18405	P01892	0.02
CHEMBL710	C0007131	P18405	P01903	0.02
CHEMBL710	C0007131	P18405	P02100	0.03
CHEMBL710	C0007131	P18405	P02741	0.03
CHEMBL710	C0007131	P18405	P02751	0.1
CHEMBL710	C0007131	P18405	P02768	0.02
CHEMBL710	C0007131	P18405	P03372	0.1
CHEMBL710	C0007131	P18405	P03956	0.33
CHEMBL710	C0007131	P18405	P04040	0.32
CHEMBL710	C0007131	P18405	P04049	0.4
CHEMBL710	C0007131	P18405	P04141	0.08
CHEMBL710	C0007131	P18405	P04150	0.02
CHEMBL710	C0007131	P18405	P04179	0.31
CHEMBL710	C0007131	P18405	P04198	0.02
CHEMBL710	C0007131	P18405	P04233	0.34
CHEMBL710	C0007131	P18405	P04271	0.03
CHEMBL710	C0007131	P18405	P04406	0.04
CHEMBL710	C0007131	P18405	P04439	0.02
CHEMBL710	C0007131	P18405	P04626	0.7
CHEMBL710	C0007131	P18405	P04629	0.05
CHEMBL710	C0007131	P18405	P04637	0.4
CHEMBL710	C0007131	P18405	P04792	0.05
CHEMBL710	C0007131	P18405	P04798	0.09
CHEMBL710	C0007131	P18405	P04818	0.1
CHEMBL710	C0007131	P18405	P05019	0.1
CHEMBL710	C0007131	P18405	P05089	0.02
CHEMBL710	C0007131	P18405	P05112	0.02
CHEMBL710	C0007131	P18405	P05121	0.03
CHEMBL710	C0007131	P18405	P05164	0.02
CHEMBL710	C0007131	P18405	P05181	0.37
CHEMBL710	C0007131	P18405	P05231	0.1
CHEMBL710	C0007131	P18405	P05362	0.02
CHEMBL710	C0007131	P18405	P05412	0.03
CHEMBL710	C0007131	P18405	P05534	0.02
CHEMBL710	C0007131	P18405	P05556	0.31
CHEMBL710	C0007131	P18405	P05783	0.03
CHEMBL710	C0007131	P18405	P05787	0.02
CHEMBL710	C0007131	P18405	P06213	0.04
CHEMBL710	C0007131	P18405	P06307	0.05
CHEMBL710	C0007131	P18405	P06396	0.02
CHEMBL710	C0007131	P18405	P06400	0.32
CHEMBL710	C0007131	P18405	P06401	0.05
CHEMBL710	C0007131	P18405	P06493	0.03
CHEMBL710	C0007131	P18405	P06730	0.07
CHEMBL710	C0007131	P18405	P06731	0.1
CHEMBL710	C0007131	P18405	P06733	0.3
CHEMBL710	C0007131	P18405	P06748	0.02
CHEMBL710	C0007131	P18405	P06858	0.02
CHEMBL710	C0007131	P18405	P06881	0.03
CHEMBL710	C0007131	P18405	P07202	0.02
CHEMBL710	C0007131	P18405	P07355	0.03
CHEMBL710	C0007131	P18405	P07492	0.07
CHEMBL710	C0007131	P18405	P07585	0.02
CHEMBL710	C0007131	P18405	P07711	0.02
CHEMBL710	C0007131	P18405	P07741	0.07
CHEMBL710	C0007131	P18405	P07900	0.1
CHEMBL710	C0007131	P18405	P07949	0.4
CHEMBL710	C0007131	P18405	P07988	0.02
CHEMBL710	C0007131	P18405	P07992	0.4
CHEMBL710	C0007131	P18405	P07996	0.03
CHEMBL710	C0007131	P18405	P08047	0.02
CHEMBL710	C0007131	P18405	P08069	0.1
CHEMBL710	C0007131	P18405	P08118	0.03
CHEMBL710	C0007131	P18405	P08151	0.04
CHEMBL710	C0007131	P18405	P08183	0.4
CHEMBL710	C0007131	P18405	P08195	0.03
CHEMBL710	C0007131	P18405	P08247	0.31
CHEMBL710	C0007131	P18405	P08253	0.1
CHEMBL710	C0007131	P18405	P08581	0.6
CHEMBL710	C0007131	P18405	P08603	0.03
CHEMBL710	C0007131	P18405	P08648	0.02
CHEMBL710	C0007131	P18405	P08670	0.1
CHEMBL710	C0007131	P18405	P08684	0.02
CHEMBL710	C0007131	P18405	P08727	0.04
CHEMBL710	C0007131	P18405	P08842	0.02
CHEMBL710	C0007131	P18405	P08865	0.02
CHEMBL710	C0007131	P18405	P08887	0.31
CHEMBL710	C0007131	P18405	P08922	0.4
CHEMBL710	C0007131	P18405	P08949	0.02
CHEMBL710	C0007131	P18405	P09038	0.1
CHEMBL710	C0007131	P18405	P09104	0.38
CHEMBL710	C0007131	P18405	P09211	0.4
CHEMBL710	C0007131	P18405	P09237	0.05
CHEMBL710	C0007131	P18405	P09341	0.02
CHEMBL710	C0007131	P18405	P09382	0.33
CHEMBL710	C0007131	P18405	P09429	0.02
CHEMBL710	C0007131	P18405	P09486	0.06
CHEMBL710	C0007131	P18405	P09488	0.07
CHEMBL710	C0007131	P18405	P09601	0.04
CHEMBL710	C0007131	P18405	P09619	0.03
CHEMBL710	C0007131	P18405	P09651	0.03
CHEMBL710	C0007131	P18405	P09874	0.1
CHEMBL710	C0007131	P18405	P09936	0.32
CHEMBL710	C0007131	P18405	P0DMV8	0.02
CHEMBL710	C0007131	P18405	P0DMV9	0.02
CHEMBL710	C0007131	P18405	P10145	0.4
CHEMBL710	C0007131	P18405	P10314	0.02
CHEMBL710	C0007131	P18405	P10316	0.02
CHEMBL710	C0007131	P18405	P10398	0.1
CHEMBL710	C0007131	P18405	P10415	0.1
CHEMBL710	C0007131	P18405	P10451	0.1
CHEMBL710	C0007131	P18405	P10599	0.02
CHEMBL710	C0007131	P18405	P10635	0.04
CHEMBL710	C0007131	P18405	P10645	0.33
CHEMBL710	C0007131	P18405	P10721	0.46
CHEMBL710	C0007131	P18405	P10826	0.06
CHEMBL710	C0007131	P18405	P10909	0.03
CHEMBL710	C0007131	P18405	P10914	0.1
CHEMBL710	C0007131	P18405	P11021	0.05
CHEMBL710	C0007131	P18405	P11166	0.05
CHEMBL710	C0007131	P18405	P11233	0.02
CHEMBL710	C0007131	P18405	P11362	0.4
CHEMBL710	C0007131	P18405	P11387	0.03
CHEMBL710	C0007131	P18405	P11388	0.05
CHEMBL710	C0007131	P18405	P11465	0.03
CHEMBL710	C0007131	P18405	P11473	0.04
CHEMBL710	C0007131	P18405	P11511	0.02
CHEMBL710	C0007131	P18405	P11684	0.02
CHEMBL710	C0007131	P18405	P11717	0.02
CHEMBL710	C0007131	P18405	P11802	0.09
CHEMBL710	C0007131	P18405	P11836	0.3
CHEMBL710	C0007131	P18405	P11926	0.02
CHEMBL710	C0007131	P18405	P12004	0.06
CHEMBL710	C0007131	P18405	P12643	0.02
CHEMBL710	C0007131	P18405	P12724	0.02
CHEMBL710	C0007131	P18405	P12821	0.02
CHEMBL710	C0007131	P18405	P12830	0.07
CHEMBL710	C0007131	P18405	P12931	0.02
CHEMBL710	C0007131	P18405	P12956	0.02
CHEMBL710	C0007131	P18405	P13010	0.04
CHEMBL710	C0007131	P18405	P13232	0.02
CHEMBL710	C0007131	P18405	P13500	0.02
CHEMBL710	C0007131	P18405	P13569	0.02
CHEMBL710	C0007131	P18405	P13591	0.02
CHEMBL710	C0007131	P18405	P13647	0.02
CHEMBL710	C0007131	P18405	P13688	0.04
CHEMBL710	C0007131	P18405	P13726	0.03
CHEMBL710	C0007131	P18405	P13746	0.02
CHEMBL710	C0007131	P18405	P13942	0.07
CHEMBL710	C0007131	P18405	P13987	0.02
CHEMBL710	C0007131	P18405	P14174	0.05
CHEMBL710	C0007131	P18405	P14210	0.1
CHEMBL710	C0007131	P18405	P14555	0.02
CHEMBL710	C0007131	P18405	P14618	0.02
CHEMBL710	C0007131	P18405	P14635	0.03
CHEMBL710	C0007131	P18405	P14780	0.4
CHEMBL710	C0007131	P18405	P14921	0.02
CHEMBL710	C0007131	P18405	P15036	0.02
CHEMBL710	C0007131	P18405	P15056	0.7
CHEMBL710	C0007131	P18405	P15311	0.03
CHEMBL710	C0007131	P18405	P15328	0.04
CHEMBL710	C0007131	P18405	P15336	0.02
CHEMBL710	C0007131	P18405	P15514	0.35
CHEMBL710	C0007131	P18405	P15531	0.04
CHEMBL710	C0007131	P18405	P15559	0.4
CHEMBL710	C0007131	P18405	P15692	0.4
CHEMBL710	C0007131	P18405	P15941	0.1
CHEMBL710	C0007131	P18405	P16035	0.04
CHEMBL710	C0007131	P18405	P16070	0.1
CHEMBL710	C0007131	P18405	P16104	0.02
CHEMBL710	C0007131	P18405	P16144	0.31
CHEMBL710	C0007131	P18405	P16188	0.02
CHEMBL710	C0007131	P18405	P16189	0.02
CHEMBL710	C0007131	P18405	P16190	0.02
CHEMBL710	C0007131	P18405	P16220	0.02
CHEMBL710	C0007131	P18405	P16234	0.03
CHEMBL710	C0007131	P18405	P16410	0.07
CHEMBL710	C0007131	P18405	P16422	0.04
CHEMBL710	C0007131	P18405	P16455	0.1
CHEMBL710	C0007131	P18405	P16562	0.03
CHEMBL710	C0007131	P18405	P16949	0.05
CHEMBL710	C0007131	P18405	P17010	0.02
CHEMBL710	C0007131	P18405	P17096	0.03
CHEMBL710	C0007131	P18405	P17252	0.02
CHEMBL710	C0007131	P18405	P17931	0.04
CHEMBL710	C0007131	P18405	P17936	0.1
CHEMBL710	C0007131	P18405	P17948	0.06
CHEMBL710	C0007131	P18405	P18065	0.02
CHEMBL710	C0007131	P18405	P18074	0.1
CHEMBL710	C0007131	P18405	P18146	0.06
CHEMBL710	C0007131	P18405	P18433	0.02
CHEMBL710	C0007131	P18405	P18462	0.02
CHEMBL710	C0007131	P18405	P18669	0.3
CHEMBL710	C0007131	P18405	P18847	0.31
CHEMBL710	C0007131	P18405	P18848	0.03
CHEMBL710	C0007131	P18405	P18887	0.1
CHEMBL710	C0007131	P18405	P19021	0.02
CHEMBL710	C0007131	P18405	P19022	0.04
CHEMBL710	C0007131	P18405	P19235	0.04
CHEMBL710	C0007131	P18405	P19338	0.03
CHEMBL710	C0007131	P18405	P19367	0.03
CHEMBL710	C0007131	P18405	P19525	0.02
CHEMBL710	C0007131	P18405	P19544	0.02
CHEMBL710	C0007131	P18405	P19838	0.1
CHEMBL710	C0007131	P18405	P19971	0.02
CHEMBL710	C0007131	P18405	P20585	0.08
CHEMBL710	C0007131	P18405	P20719	0.04
CHEMBL710	C0007131	P18405	P20827	0.03
CHEMBL710	C0007131	P18405	P21246	0.02
CHEMBL710	C0007131	P18405	P21579	0.03
CHEMBL710	C0007131	P18405	P21583	0.03
CHEMBL710	C0007131	P18405	P21673	0.03
CHEMBL710	C0007131	P18405	P21741	0.03
CHEMBL710	C0007131	P18405	P21796	0.02
CHEMBL710	C0007131	P18405	P21802	0.34
CHEMBL710	C0007131	P18405	P21860	0.1
CHEMBL710	C0007131	P18405	P21926	0.33
CHEMBL710	C0007131	P18405	P21964	0.02
CHEMBL710	C0007131	P18405	P21980	0.02
CHEMBL710	C0007131	P18405	P22083	0.02
CHEMBL710	C0007131	P18405	P22301	0.4
CHEMBL710	C0007131	P18405	P22309	0.04
CHEMBL710	C0007131	P18405	P22455	0.06
CHEMBL710	C0007131	P18405	P22607	0.05
CHEMBL710	C0007131	P18405	P22626	0.03
CHEMBL710	C0007131	P18405	P23025	0.05
CHEMBL710	C0007131	P18405	P23297	0.03
CHEMBL710	C0007131	P18405	P23443	0.04
CHEMBL710	C0007131	P18405	P23528	0.04
CHEMBL710	C0007131	P18405	P23560	0.02
CHEMBL710	C0007131	P18405	P23769	0.03
CHEMBL710	C0007131	P18405	P23921	0.4
CHEMBL710	C0007131	P18405	P23946	0.03
CHEMBL710	C0007131	P18405	P24347	0.32
CHEMBL710	C0007131	P18405	P24385	0.1
CHEMBL710	C0007131	P18405	P24864	0.02
CHEMBL710	C0007131	P18405	P24941	0.09
CHEMBL710	C0007131	P18405	P25025	0.02
CHEMBL710	C0007131	P18405	P25054	0.4
CHEMBL710	C0007131	P18405	P25106	0.02
CHEMBL710	C0007131	P18405	P25445	0.04
CHEMBL710	C0007131	P18405	P25713	0.31
CHEMBL710	C0007131	P18405	P25942	0.03
CHEMBL710	C0007131	P18405	P26045	0.02
CHEMBL710	C0007131	P18405	P26358	0.07
CHEMBL710	C0007131	P18405	P26447	0.03
CHEMBL710	C0007131	P18405	P26718	0.02
CHEMBL710	C0007131	P18405	P26927	0.04
CHEMBL710	C0007131	P18405	P27361	0.1
CHEMBL710	C0007131	P18405	P27695	0.1
CHEMBL710	C0007131	P18405	P27701	0.02
CHEMBL710	C0007131	P18405	P27707	0.05
CHEMBL710	C0007131	P18405	P27986	0.02
CHEMBL710	C0007131	P18405	P28161	0.31
CHEMBL710	C0007131	P18405	P28336	0.03
CHEMBL710	C0007131	P18405	P28370	0.03
CHEMBL710	C0007131	P18405	P28482	0.1
CHEMBL710	C0007131	P18405	P28562	0.05
CHEMBL710	C0007131	P18405	P28715	0.04
CHEMBL710	C0007131	P18405	P28906	0.02
CHEMBL710	C0007131	P18405	P29034	0.1
CHEMBL710	C0007131	P18405	P29279	0.03
CHEMBL710	C0007131	P18405	P29317	0.08
CHEMBL710	C0007131	P18405	P29323	0.1
CHEMBL710	C0007131	P18405	P29372	0.04
CHEMBL710	C0007131	P18405	P29475	0.03
CHEMBL710	C0007131	P18405	P29508	0.02
CHEMBL710	C0007131	P18405	P29590	0.02
CHEMBL710	C0007131	P18405	P29965	0.02
CHEMBL710	C0007131	P18405	P30046	0.02
CHEMBL710	C0007131	P18405	P30279	0.02
CHEMBL710	C0007131	P18405	P30291	0.03
CHEMBL710	C0007131	P18405	P30304	0.04
CHEMBL710	C0007131	P18405	P30443	0.02
CHEMBL710	C0007131	P18405	P30447	0.02
CHEMBL710	C0007131	P18405	P30450	0.02
CHEMBL710	C0007131	P18405	P30453	0.02
CHEMBL710	C0007131	P18405	P30455	0.02
CHEMBL710	C0007131	P18405	P30456	0.02
CHEMBL710	C0007131	P18405	P30457	0.02
CHEMBL710	C0007131	P18405	P30459	0.02
CHEMBL710	C0007131	P18405	P30512	0.02
CHEMBL710	C0007131	P18405	P30550	0.03
CHEMBL710	C0007131	P18405	P30559	0.3
CHEMBL710	C0007131	P18405	P30989	0.02
CHEMBL710	C0007131	P18405	P30990	0.02
CHEMBL710	C0007131	P18405	P31269	0.03
CHEMBL710	C0007131	P18405	P31350	0.05
CHEMBL710	C0007131	P18405	P31371	0.35
CHEMBL710	C0007131	P18405	P31431	0.3
CHEMBL710	C0007131	P18405	P31749	0.5
CHEMBL710	C0007131	P18405	P31751	0.44
CHEMBL710	C0007131	P18405	P31948	0.02
CHEMBL710	C0007131	P18405	P31949	0.02
CHEMBL710	C0007131	P18405	P32004	0.02
CHEMBL710	C0007131	P18405	P32119	0.02
CHEMBL710	C0007131	P18405	P32248	0.04
CHEMBL710	C0007131	P18405	P32297	0.04
CHEMBL710	C0007131	P18405	P32320	0.06
CHEMBL710	C0007131	P18405	P32780	0.02
CHEMBL710	C0007131	P18405	P32926	0.03
CHEMBL710	C0007131	P18405	P33176	0.36
CHEMBL710	C0007131	P18405	P33261	0.02
CHEMBL710	C0007131	P18405	P33527	0.1
CHEMBL710	C0007131	P18405	P33681	0.02
CHEMBL710	C0007131	P18405	P33993	0.02
CHEMBL710	C0007131	P18405	P34897	0.3
CHEMBL710	C0007131	P18405	P34932	0.02
CHEMBL710	C0007131	P18405	P35030	0.02
CHEMBL710	C0007131	P18405	P35222	0.03
CHEMBL710	C0007131	P18405	P35226	0.05
CHEMBL710	C0007131	P18405	P35226	0.08
CHEMBL710	C0007131	P18405	P35228	0.03
CHEMBL710	C0007131	P18405	P35247	0.03
CHEMBL710	C0007131	P18405	P35354	0.1
CHEMBL710	C0007131	P18405	P35372	0.03
CHEMBL710	C0007131	P18405	P35442	0.02
CHEMBL710	C0007131	P18405	P35568	0.02
CHEMBL710	C0007131	P18405	P35610	0.02
CHEMBL710	C0007131	P18405	P35613	0.03
CHEMBL710	C0007131	P18405	P35625	0.03
CHEMBL710	C0007131	P18405	P35637	0.09
CHEMBL710	C0007131	P18405	P35638	0.02
CHEMBL710	C0007131	P18405	P35790	0.02
CHEMBL710	C0007131	P18405	P35916	0.02
CHEMBL710	C0007131	P18405	P35968	0.4
CHEMBL710	C0007131	P18405	P36507	0.31
CHEMBL710	C0007131	P18405	P36897	0.03
CHEMBL710	C0007131	P18405	P36952	0.02
CHEMBL710	C0007131	P18405	P37173	0.06
CHEMBL710	C0007131	P18405	P37198	0.02
CHEMBL710	C0007131	P18405	P37231	0.1
CHEMBL710	C0007131	P18405	P37275	0.1
CHEMBL710	C0007131	P18405	P38398	0.1
CHEMBL710	C0007131	P18405	P38936	0.1
CHEMBL710	C0007131	P18405	P39060	0.06
CHEMBL710	C0007131	P18405	P39748	0.03
CHEMBL710	C0007131	P18405	P39880	0.02
CHEMBL710	C0007131	P18405	P39900	0.02
CHEMBL710	C0007131	P18405	P39905	0.02
CHEMBL710	C0007131	P18405	P40198	0.03
CHEMBL710	C0007131	P18405	P40305	0.07
CHEMBL710	C0007131	P18405	P40337	0.02
CHEMBL710	C0007131	P18405	P40424	0.02
CHEMBL710	C0007131	P18405	P40692	0.1
CHEMBL710	C0007131	P18405	P40763	0.4
CHEMBL710	C0007131	P18405	P41134	0.04
CHEMBL710	C0007131	P18405	P41221	0.04
CHEMBL710	C0007131	P18405	P41240	0.02
CHEMBL710	C0007131	P18405	P41440	0.02
CHEMBL710	C0007131	P18405	P42229	0.02
CHEMBL710	C0007131	P18405	P42336	0.5
CHEMBL710	C0007131	P18405	P42338	0.1
CHEMBL710	C0007131	P18405	P42345	0.1
CHEMBL710	C0007131	P18405	P42566	0.02
CHEMBL710	C0007131	P18405	P42574	0.1
CHEMBL710	C0007131	P18405	P42771	0.6
CHEMBL710	C0007131	P18405	P42772	0.06
CHEMBL710	C0007131	P18405	P42830	0.02
CHEMBL710	C0007131	P18405	P42898	0.04
CHEMBL710	C0007131	P18405	P43034	0.02
CHEMBL710	C0007131	P18405	P43146	0.02
CHEMBL710	C0007131	P18405	P43246	0.1
CHEMBL710	C0007131	P18405	P43490	0.02
CHEMBL710	C0007131	P18405	P43681	0.06
CHEMBL710	C0007131	P18405	P43694	0.02
CHEMBL710	C0007131	P18405	P43699	0.4
CHEMBL710	C0007131	P18405	P45983	0.09
CHEMBL710	C0007131	P18405	P45985	0.03
CHEMBL710	C0007131	P18405	P46108	0.1
CHEMBL710	C0007131	P18405	P46109	0.02
CHEMBL710	C0007131	P18405	P46527	0.1
CHEMBL710	C0007131	P18405	P46531	0.1
CHEMBL710	C0007131	P18405	P46934	0.02
CHEMBL710	C0007131	P18405	P46937	0.07
CHEMBL710	C0007131	P18405	P47712	0.03
CHEMBL710	C0007131	P18405	P48023	0.34
CHEMBL710	C0007131	P18405	P48061	0.09
CHEMBL710	C0007131	P18405	P48307	0.05
CHEMBL710	C0007131	P18405	P48431	0.38
CHEMBL710	C0007131	P18405	P48506	0.32
CHEMBL710	C0007131	P18405	P48546	0.3
CHEMBL710	C0007131	P18405	P48681	0.06
CHEMBL710	C0007131	P18405	P48735	0.02
CHEMBL710	C0007131	P18405	P48736	0.1
CHEMBL710	C0007131	P18405	P49006	0.06
CHEMBL710	C0007131	P18405	P49023	0.34
CHEMBL710	C0007131	P18405	P49407	0.03
CHEMBL710	C0007131	P18405	P49763	0.03
CHEMBL710	C0007131	P18405	P49767	0.1
CHEMBL710	C0007131	P18405	P49789	0.4
CHEMBL710	C0007131	P18405	P49841	0.05
CHEMBL710	C0007131	P18405	P49902	0.02
CHEMBL710	C0007131	P18405	P49917	0.04
CHEMBL710	C0007131	P18405	P49918	0.03
CHEMBL710	C0007131	P18405	P50502	0.02
CHEMBL710	C0007131	P18405	P50539	0.02
CHEMBL710	C0007131	P18405	P50553	0.02
CHEMBL710	C0007131	P18405	P50591	0.1
CHEMBL710	C0007131	P18405	P50749	0.02
CHEMBL710	C0007131	P18405	P50750	0.02
CHEMBL710	C0007131	P18405	P51397	0.07
CHEMBL710	C0007131	P18405	P51452	0.32
CHEMBL710	C0007131	P18405	P51532	0.35
CHEMBL710	C0007131	P18405	P51692	0.02
CHEMBL710	C0007131	P18405	P51858	0.04
CHEMBL710	C0007131	P18405	P52292	0.02
CHEMBL710	C0007131	P18405	P52306	0.02
CHEMBL710	C0007131	P18405	P52756	0.03
CHEMBL710	C0007131	P18405	P52926	0.04
CHEMBL710	C0007131	P18405	P53350	0.06
CHEMBL710	C0007131	P18405	P53355	0.36
CHEMBL710	C0007131	P18405	P53396	0.02
CHEMBL710	C0007131	P18405	P53667	0.04
CHEMBL710	C0007131	P18405	P53985	0.03
CHEMBL710	C0007131	P18405	P53999	0.04
CHEMBL710	C0007131	P18405	P54259	0.02
CHEMBL710	C0007131	P18405	P54274	0.02
CHEMBL710	C0007131	P18405	P54578	0.02
CHEMBL710	C0007131	P18405	P54707	0.02
CHEMBL710	C0007131	P18405	P54792	0.03
CHEMBL710	C0007131	P18405	P54793	0.03
CHEMBL710	C0007131	P18405	P55036	0.03
CHEMBL710	C0007131	P18405	P55042	0.32
CHEMBL710	C0007131	P18405	P55072	0.03
CHEMBL710	C0007131	P18405	P55107	0.02
CHEMBL710	C0007131	P18405	P55210	0.04
CHEMBL710	C0007131	P18405	P55211	0.04
CHEMBL710	C0007131	P18405	P55290	0.36
CHEMBL710	C0007131	P18405	P57730	0.3
CHEMBL710	C0007131	P18405	P60228	0.03
CHEMBL710	C0007131	P18405	P60484	0.5
CHEMBL710	C0007131	P18405	P60709	0.03
CHEMBL710	C0007131	P18405	P60953	0.04
CHEMBL710	C0007131	P18405	P61073	0.1
CHEMBL710	C0007131	P18405	P61088	0.02
CHEMBL710	C0007131	P18405	P61278	0.03
CHEMBL710	C0007131	P18405	P61812	0.03
CHEMBL710	C0007131	P18405	P62380	0.02
CHEMBL710	C0007131	P18405	P62753	0.02
CHEMBL710	C0007131	P18405	P62834	0.02
CHEMBL710	C0007131	P18405	P62937	0.34
CHEMBL710	C0007131	P18405	P63000	0.09
CHEMBL710	C0007131	P18405	P63092	0.02
CHEMBL710	C0007131	P18405	P63104	0.02
CHEMBL710	C0007131	P18405	P63151	0.03
CHEMBL710	C0007131	P18405	P63167	0.02
CHEMBL710	C0007131	P18405	P63279	0.02
CHEMBL710	C0007131	P18405	P67809	0.03
CHEMBL710	C0007131	P18405	P78358	0.05
CHEMBL710	C0007131	P18405	P78395	0.31
CHEMBL710	C0007131	P18405	P78527	0.03
CHEMBL710	C0007131	P18405	P78536	0.04
CHEMBL710	C0007131	P18405	P84022	0.03
CHEMBL710	C0007131	P18405	P84996	0.02
CHEMBL710	C0007131	P18405	P98088	0.03
CHEMBL710	C0007131	P18405	P98170	0.05
CHEMBL710	C0007131	P18405	Q00534	0.03
CHEMBL710	C0007131	P18405	Q00987	0.4
CHEMBL710	C0007131	P18405	Q01094	0.1
CHEMBL710	C0007131	P18405	Q01105	0.02
CHEMBL710	C0007131	P18405	Q01650	0.02
CHEMBL710	C0007131	P18405	Q01804	0.02
CHEMBL710	C0007131	P18405	Q01831	0.31
CHEMBL710	C0007131	P18405	Q01860	0.05
CHEMBL710	C0007131	P18405	Q01955	0.02
CHEMBL710	C0007131	P18405	Q02750	0.5
CHEMBL710	C0007131	P18405	Q02763	0.02
CHEMBL710	C0007131	P18405	Q03135	0.1
CHEMBL710	C0007131	P18405	Q03518	0.02
CHEMBL710	C0007131	P18405	Q04206	0.03
CHEMBL710	C0007131	P18405	Q04656	0.02
CHEMBL710	C0007131	P18405	Q04671	0.02
CHEMBL710	C0007131	P18405	Q04828	0.31
CHEMBL710	C0007131	P18405	Q04912	0.05
CHEMBL710	C0007131	P18405	Q05397	0.02
CHEMBL710	C0007131	P18405	Q06124	0.02
CHEMBL710	C0007131	P18405	Q06546	0.1
CHEMBL710	C0007131	P18405	Q06609	0.1
CHEMBL710	C0007131	P18405	Q06830	0.31
CHEMBL710	C0007131	P18405	Q06945	0.02
CHEMBL710	C0007131	P18405	Q07065	0.03
CHEMBL710	C0007131	P18405	Q07325	0.02
CHEMBL710	C0007131	P18405	Q07666	0.02
CHEMBL710	C0007131	P18405	Q07812	0.07
CHEMBL710	C0007131	P18405	Q07817	0.03
CHEMBL710	C0007131	P18405	Q07820	0.1
CHEMBL710	C0007131	P18405	Q07889	0.03
CHEMBL710	C0007131	P18405	Q07912	0.02
CHEMBL710	C0007131	P18405	Q07954	0.03
CHEMBL710	C0007131	P18405	Q07955	0.04
CHEMBL710	C0007131	P18405	Q07973	0.03
CHEMBL710	C0007131	P18405	Q08050	0.4
CHEMBL710	C0007131	P18405	Q08257	0.02
CHEMBL710	C0007131	P18405	Q08881	0.02
CHEMBL710	C0007131	P18405	Q09160	0.02
CHEMBL710	C0007131	P18405	Q12778	0.06
CHEMBL710	C0007131	P18405	Q12805	0.02
CHEMBL710	C0007131	P18405	Q12841	0.02
CHEMBL710	C0007131	P18405	Q12882	0.04
CHEMBL710	C0007131	P18405	Q12926	0.02
CHEMBL710	C0007131	P18405	Q12988	0.03
CHEMBL710	C0007131	P18405	Q13007	0.09
CHEMBL710	C0007131	P18405	Q13084	0.03
CHEMBL710	C0007131	P18405	Q13126	0.02
CHEMBL710	C0007131	P18405	Q13153	0.02
CHEMBL710	C0007131	P18405	Q13155	0.09
CHEMBL710	C0007131	P18405	Q13214	0.02
CHEMBL710	C0007131	P18405	Q13257	0.02
CHEMBL710	C0007131	P18405	Q13263	0.03
CHEMBL710	C0007131	P18405	Q13309	0.06
CHEMBL710	C0007131	P18405	Q13315	0.07
CHEMBL710	C0007131	P18405	Q13316	0.02
CHEMBL710	C0007131	P18405	Q13330	0.06
CHEMBL710	C0007131	P18405	Q13418	0.02
CHEMBL710	C0007131	P18405	Q13426	0.02
CHEMBL710	C0007131	P18405	Q13443	0.02
CHEMBL710	C0007131	P18405	Q13464	0.03
CHEMBL710	C0007131	P18405	Q13485	0.08
CHEMBL710	C0007131	P18405	Q13501	0.02
CHEMBL710	C0007131	P18405	Q13509	0.1
CHEMBL710	C0007131	P18405	Q13526	0.02
CHEMBL710	C0007131	P18405	Q13541	0.04
CHEMBL710	C0007131	P18405	Q13546	0.02
CHEMBL710	C0007131	P18405	Q13547	0.04
CHEMBL710	C0007131	P18405	Q13557	0.11
CHEMBL710	C0007131	P18405	Q13596	0.02
CHEMBL710	C0007131	P18405	Q13619	0.02
CHEMBL710	C0007131	P18405	Q13635	0.03
CHEMBL710	C0007131	P18405	Q13761	0.06
CHEMBL710	C0007131	P18405	Q13794	0.04
CHEMBL710	C0007131	P18405	Q13829	0.02
CHEMBL710	C0007131	P18405	Q13887	0.02
CHEMBL710	C0007131	P18405	Q13948	0.02
CHEMBL710	C0007131	P18405	Q13950	0.02
CHEMBL710	C0007131	P18405	Q13972	0.03
CHEMBL710	C0007131	P18405	Q14002	0.03
CHEMBL710	C0007131	P18405	Q14145	0.4
CHEMBL710	C0007131	P18405	Q14152	0.02
CHEMBL710	C0007131	P18405	Q14155	0.03
CHEMBL710	C0007131	P18405	Q14289	0.06
CHEMBL710	C0007131	P18405	Q14457	0.05
CHEMBL710	C0007131	P18405	Q14469	0.3
CHEMBL710	C0007131	P18405	Q14511	0.02
CHEMBL710	C0007131	P18405	Q14515	0.03
CHEMBL710	C0007131	P18405	Q14533	0.02
CHEMBL710	C0007131	P18405	Q14653	0.02
CHEMBL710	C0007131	P18405	Q14764	0.05
CHEMBL710	C0007131	P18405	Q14790	0.4
CHEMBL710	C0007131	P18405	Q15058	0.02
CHEMBL710	C0007131	P18405	Q15109	0.04
CHEMBL710	C0007131	P18405	Q15116	0.1
CHEMBL710	C0007131	P18405	Q15118	0.02
CHEMBL710	C0007131	P18405	Q15121	0.02
CHEMBL710	C0007131	P18405	Q15257	0.02
CHEMBL710	C0007131	P18405	Q15303	0.07
CHEMBL710	C0007131	P18405	Q15311	0.05
CHEMBL710	C0007131	P18405	Q15361	0.08
CHEMBL710	C0007131	P18405	Q15382	0.3
CHEMBL710	C0007131	P18405	Q15389	0.02
CHEMBL710	C0007131	P18405	Q15399	0.03
CHEMBL710	C0007131	P18405	Q15465	0.04
CHEMBL710	C0007131	P18405	Q15506	0.02
CHEMBL710	C0007131	P18405	Q15554	0.02
CHEMBL710	C0007131	P18405	Q15582	0.03
CHEMBL710	C0007131	P18405	Q15672	0.06
CHEMBL710	C0007131	P18405	Q15746	0.02
CHEMBL710	C0007131	P18405	Q15758	0.02
CHEMBL710	C0007131	P18405	Q15796	0.03
CHEMBL710	C0007131	P18405	Q15828	0.3
CHEMBL710	C0007131	P18405	Q15831	0.5
CHEMBL710	C0007131	P18405	Q15910	0.1
CHEMBL710	C0007131	P18405	Q16082	0.02
CHEMBL710	C0007131	P18405	Q16204	0.02
CHEMBL710	C0007131	P18405	Q16236	0.6
CHEMBL710	C0007131	P18405	Q16270	0.02
CHEMBL710	C0007131	P18405	Q16517	0.31
CHEMBL710	C0007131	P18405	Q16518	0.03
CHEMBL710	C0007131	P18405	Q16539	0.09
CHEMBL710	C0007131	P18405	Q16552	0.06
CHEMBL710	C0007131	P18405	Q16611	0.03
CHEMBL710	C0007131	P18405	Q16620	0.02
CHEMBL710	C0007131	P18405	Q16635	0.04
CHEMBL710	C0007131	P18405	Q16647	0.02
CHEMBL710	C0007131	P18405	Q16665	0.1
CHEMBL710	C0007131	P18405	Q16667	0.02
CHEMBL710	C0007131	P18405	Q16678	0.03
CHEMBL710	C0007131	P18405	Q16790	0.03
CHEMBL710	C0007131	P18405	Q16828	0.03
CHEMBL710	C0007131	P18405	Q16832	0.12
CHEMBL710	C0007131	P18405	Q29983	0.03
CHEMBL710	C0007131	P18405	Q53EL6	0.05
CHEMBL710	C0007131	P18405	Q53GA4	0.3
CHEMBL710	C0007131	P18405	Q53HV7	0.08
CHEMBL710	C0007131	P18405	Q5BJF2	0.02
CHEMBL710	C0007131	P18405	Q5FBB7	0.02
CHEMBL710	C0007131	P18405	Q5GH73	0.1
CHEMBL710	C0007131	P18405	Q5JWF2	0.02
CHEMBL710	C0007131	P18405	Q5PSV4	0.05
CHEMBL710	C0007131	P18405	Q5T9L3	0.06
CHEMBL710	C0007131	P18405	Q5ZPR3	0.04
CHEMBL710	C0007131	P18405	Q6AI08	0.02
CHEMBL710	C0007131	P18405	Q6P4A8	0.3
CHEMBL710	C0007131	P18405	Q6UWB4	0.03
CHEMBL710	C0007131	P18405	Q6UWN5	0.03
CHEMBL710	C0007131	P18405	Q6ZN17	0.03
CHEMBL710	C0007131	P18405	Q6ZN28	0.02
CHEMBL710	C0007131	P18405	Q6ZQY3	0.05
CHEMBL710	C0007131	P18405	Q6ZT07	0.07
CHEMBL710	C0007131	P18405	Q6ZVD8	0.02
CHEMBL710	C0007131	P18405	Q75NE6	0.03
CHEMBL710	C0007131	P18405	Q7Z6L0	0.02
CHEMBL710	C0007131	P18405	Q7Z7D3	0.02
CHEMBL710	C0007131	P18405	Q86SQ9	0.08
CHEMBL710	C0007131	P18405	Q86UE4	0.08
CHEMBL710	C0007131	P18405	Q86UG4	0.03
CHEMBL710	C0007131	P18405	Q86XR7	0.07
CHEMBL710	C0007131	P18405	Q8IUR7	0.02
CHEMBL710	C0007131	P18405	Q8IVS2	0.03
CHEMBL710	C0007131	P18405	Q8IWL1	0.02
CHEMBL710	C0007131	P18405	Q8IWL2	0.02
CHEMBL710	C0007131	P18405	Q8IWU5	0.02
CHEMBL710	C0007131	P18405	Q8IXJ6	0.05
CHEMBL710	C0007131	P18405	Q8IYX7	0.1
CHEMBL710	C0007131	P18405	Q8IZM8	0.03
CHEMBL710	C0007131	P18405	Q8N165	0.02
CHEMBL710	C0007131	P18405	Q8N264	0.06
CHEMBL710	C0007131	P18405	Q8N2N9	0.03
CHEMBL710	C0007131	P18405	Q8N423	0.02
CHEMBL710	C0007131	P18405	Q8N726	0.6
CHEMBL710	C0007131	P18405	Q8N7E2	0.04
CHEMBL710	C0007131	P18405	Q8NBI6	0.1
CHEMBL710	C0007131	P18405	Q8NEL0	0.02
CHEMBL710	C0007131	P18405	Q8NEV9	0.03
CHEMBL710	C0007131	P18405	Q8NFJ5	0.03
CHEMBL710	C0007131	P18405	Q8NFJ8	0.03
CHEMBL710	C0007131	P18405	Q8NHL6	0.02
CHEMBL710	C0007131	P18405	Q8TAD2	0.05
CHEMBL710	C0007131	P18405	Q8TAD8	0.02
CHEMBL710	C0007131	P18405	Q8TCG1	0.04
CHEMBL710	C0007131	P18405	Q8TDQ0	0.03
CHEMBL710	C0007131	P18405	Q8WTW4	0.02
CHEMBL710	C0007131	P18405	Q8WUD6	0.08
CHEMBL710	C0007131	P18405	Q8WUF5	0.03
CHEMBL710	C0007131	P18405	Q8WWM9	0.02
CHEMBL710	C0007131	P18405	Q8WWW0	0.03
CHEMBL710	C0007131	P18405	Q8WZ75	0.02
CHEMBL710	C0007131	P18405	Q92482	0.02
CHEMBL710	C0007131	P18405	Q92560	0.3
CHEMBL710	C0007131	P18405	Q92574	0.03
CHEMBL710	C0007131	P18405	Q92597	0.31
CHEMBL710	C0007131	P18405	Q92731	0.1
CHEMBL710	C0007131	P18405	Q92793	0.02
CHEMBL710	C0007131	P18405	Q92837	0.02
CHEMBL710	C0007131	P18405	Q92843	0.03
CHEMBL710	C0007131	P18405	Q92851	0.02
CHEMBL710	C0007131	P18405	Q92887	0.06
CHEMBL710	C0007131	P18405	Q92889	0.02
CHEMBL710	C0007131	P18405	Q92911	0.02
CHEMBL710	C0007131	P18405	Q92993	0.02
CHEMBL710	C0007131	P18405	Q92997	0.04
CHEMBL710	C0007131	P18405	Q93008	0.02
CHEMBL710	C0007131	P18405	Q93009	0.02
CHEMBL710	C0007131	P18405	Q969E3	0.1
CHEMBL710	C0007131	P18405	Q969H0	0.02
CHEMBL710	C0007131	P18405	Q969H8	0.03
CHEMBL710	C0007131	P18405	Q969V5	0.04
CHEMBL710	C0007131	P18405	Q96A70	0.02
CHEMBL710	C0007131	P18405	Q96AZ6	0.03
CHEMBL710	C0007131	P18405	Q96BI1	0.31
CHEMBL710	C0007131	P18405	Q96BK5	0.02
CHEMBL710	C0007131	P18405	Q96CA5	0.02
CHEMBL710	C0007131	P18405	Q96DB5	0.03
CHEMBL710	C0007131	P18405	Q96EB6	0.04
CHEMBL710	C0007131	P18405	Q96EP1	0.55
CHEMBL710	C0007131	P18405	Q96EZ8	0.03
CHEMBL710	C0007131	P18405	Q96GD4	0.05
CHEMBL710	C0007131	P18405	Q96KA5	0.34
CHEMBL710	C0007131	P18405	Q96KQ4	0.02
CHEMBL710	C0007131	P18405	Q96KR4	0.03
CHEMBL710	C0007131	P18405	Q96LZ7	0.03
CHEMBL710	C0007131	P18405	Q96NY8	0.03
CHEMBL710	C0007131	P18405	Q96QB1	0.04
CHEMBL710	C0007131	P18405	Q96QR1	0.03
CHEMBL710	C0007131	P18405	Q96RL1	0.02
CHEMBL710	C0007131	P18405	Q96S96	0.02
CHEMBL710	C0007131	P18405	Q96SB4	0.02
CHEMBL710	C0007131	P18405	Q96TC7	0.03
CHEMBL710	C0007131	P18405	Q99519	0.04
CHEMBL710	C0007131	P18405	Q99626	0.02
CHEMBL710	C0007131	P18405	Q99650	0.3
CHEMBL710	C0007131	P18405	Q99707	0.02
CHEMBL710	C0007131	P18405	Q99788	0.1
CHEMBL710	C0007131	P18405	Q99808	0.04
CHEMBL710	C0007131	P18405	Q99814	0.05
CHEMBL710	C0007131	P18405	Q99828	0.1
CHEMBL710	C0007131	P18405	Q99933	0.04
CHEMBL710	C0007131	P18405	Q99958	0.02
CHEMBL710	C0007131	P18405	Q9BPY8	0.02
CHEMBL710	C0007131	P18405	Q9BQE4	0.31
CHEMBL710	C0007131	P18405	Q9BQQ3	0.03
CHEMBL710	C0007131	P18405	Q9BT92	0.04
CHEMBL710	C0007131	P18405	Q9BUP3	0.02
CHEMBL710	C0007131	P18405	Q9BUR4	0.02
CHEMBL710	C0007131	P18405	Q9BWT7	0.02
CHEMBL710	C0007131	P18405	Q9BXG8	0.03
CHEMBL710	C0007131	P18405	Q9BXP2	0.06
CHEMBL710	C0007131	P18405	Q9BY67	0.1
CHEMBL710	C0007131	P18405	Q9BYE2	0.03
CHEMBL710	C0007131	P18405	Q9BZD4	0.02
CHEMBL710	C0007131	P18405	Q9BZL4	0.02
CHEMBL710	C0007131	P18405	Q9BZS1	0.05
CHEMBL710	C0007131	P18405	Q9C004	0.02
CHEMBL710	C0007131	P18405	Q9C009	0.03
CHEMBL710	C0007131	P18405	Q9GZV5	0.03
CHEMBL710	C0007131	P18405	Q9GZX6	0.02
CHEMBL710	C0007131	P18405	Q9GZX9	0.04
CHEMBL710	C0007131	P18405	Q9H2E6	0.03
CHEMBL710	C0007131	P18405	Q9H3D4	0.04
CHEMBL710	C0007131	P18405	Q9H4A3	0.03
CHEMBL710	C0007131	P18405	Q9H6A0	0.02
CHEMBL710	C0007131	P18405	Q9H6I2	0.02
CHEMBL710	C0007131	P18405	Q9H8V3	0.02
CHEMBL710	C0007131	P18405	Q9H9Z2	0.02
CHEMBL710	C0007131	P18405	Q9HAW0	0.02
CHEMBL710	C0007131	P18405	Q9HC35	0.4
CHEMBL710	C0007131	P18405	Q9HC84	0.03
CHEMBL710	C0007131	P18405	Q9HCN2	0.02
CHEMBL710	C0007131	P18405	Q9HCU9	0.07
CHEMBL710	C0007131	P18405	Q9NP84	0.04
CHEMBL710	C0007131	P18405	Q9NP97	0.02
CHEMBL710	C0007131	P18405	Q9NPB6	0.02
CHEMBL710	C0007131	P18405	Q9NPD5	0.02
CHEMBL710	C0007131	P18405	Q9NPH5	0.03
CHEMBL710	C0007131	P18405	Q9NPR2	0.03
CHEMBL710	C0007131	P18405	Q9NQC7	0.3
CHEMBL710	C0007131	P18405	Q9NQS1	0.3
CHEMBL710	C0007131	P18405	Q9NR96	0.03
CHEMBL710	C0007131	P18405	Q9NR99	0.52
CHEMBL710	C0007131	P18405	Q9NRA0	0.03
CHEMBL710	C0007131	P18405	Q9NRM7	0.03
CHEMBL710	C0007131	P18405	Q9NRR4	0.02
CHEMBL710	C0007131	P18405	Q9NRS4	0.04
CHEMBL710	C0007131	P18405	Q9NS23	0.4
CHEMBL710	C0007131	P18405	Q9NS91	0.03
CHEMBL710	C0007131	P18405	Q9NTG7	0.02
CHEMBL710	C0007131	P18405	Q9NV58	0.09
CHEMBL710	C0007131	P18405	Q9NX95	0.03
CHEMBL710	C0007131	P18405	Q9NXB0	0.04
CHEMBL710	C0007131	P18405	Q9NYY1	0.02
CHEMBL710	C0007131	P18405	Q9NZ81	0.31
CHEMBL710	C0007131	P18405	Q9NZC3	0.04
CHEMBL710	C0007131	P18405	Q9NZC7	0.04
CHEMBL710	C0007131	P18405	Q9NZQ7	0.1
CHEMBL710	C0007131	P18405	Q9P2Y5	0.03
CHEMBL710	C0007131	P18405	Q9UBB5	0.09
CHEMBL710	C0007131	P18405	Q9UBC3	0.08
CHEMBL710	C0007131	P18405	Q9UBE8	0.02
CHEMBL710	C0007131	P18405	Q9UBH6	0.02
CHEMBL710	C0007131	P18405	Q9UBN7	0.02
CHEMBL710	C0007131	P18405	Q9UBP4	0.03
CHEMBL710	C0007131	P18405	Q9UBS0	0.02
CHEMBL710	C0007131	P18405	Q9UBX7	0.02
CHEMBL710	C0007131	P18405	Q9UDY4	0.04
CHEMBL710	C0007131	P18405	Q9UH17	0.02
CHEMBL710	C0007131	P18405	Q9UHD2	0.02
CHEMBL710	C0007131	P18405	Q9UHF5	0.02
CHEMBL710	C0007131	P18405	Q9UHI8	0.32
CHEMBL710	C0007131	P18405	Q9UI36	0.02
CHEMBL710	C0007131	P18405	Q9UJW0	0.02
CHEMBL710	C0007131	P18405	Q9UKK6	0.03
CHEMBL710	C0007131	P18405	Q9UKQ2	0.02
CHEMBL710	C0007131	P18405	Q9UKR3	0.02
CHEMBL710	C0007131	P18405	Q9UKV0	0.08
CHEMBL710	C0007131	P18405	Q9UL03	0.03
CHEMBL710	C0007131	P18405	Q9ULC4	0.03
CHEMBL710	C0007131	P18405	Q9ULV4	0.3
CHEMBL710	C0007131	P18405	Q9ULZ3	0.35
CHEMBL710	C0007131	P18405	Q9UM47	0.39
CHEMBL710	C0007131	P18405	Q9UM73	0.7
CHEMBL710	C0007131	P18405	Q9UNL4	0.02
CHEMBL710	C0007131	P18405	Q9UNQ0	0.1
CHEMBL710	C0007131	P18405	Q9UP79	0.02
CHEMBL710	C0007131	P18405	Q9UPT9	0.03
CHEMBL710	C0007131	P18405	Q9UPY3	0.03
CHEMBL710	C0007131	P18405	Q9UQ07	0.02
CHEMBL710	C0007131	P18405	Q9UQ26	0.02
CHEMBL710	C0007131	P18405	Q9UQB3	0.02
CHEMBL710	C0007131	P18405	Q9Y238	0.05
CHEMBL710	C0007131	P18405	Q9Y243	0.02
CHEMBL710	C0007131	P18405	Q9Y251	0.02
CHEMBL710	C0007131	P18405	Q9Y282	0.31
CHEMBL710	C0007131	P18405	Q9Y2J2	0.09
CHEMBL710	C0007131	P18405	Q9Y2K7	0.02
CHEMBL710	C0007131	P18405	Q9Y2Q3	0.03
CHEMBL710	C0007131	P18405	Q9Y2S7	0.09
CHEMBL710	C0007131	P18405	Q9Y3B3	0.07
CHEMBL710	C0007131	P18405	Q9Y580	0.3
CHEMBL710	C0007131	P18405	Q9Y5P4	0.3
CHEMBL710	C0007131	P18405	Q9Y5W3	0.03
CHEMBL710	C0007131	P18405	Q9Y5W5	0.04
CHEMBL710	C0007131	P18405	Q9Y617	0.3
CHEMBL710	C0007131	P18405	Q9Y6K1	0.02
CHEMBL710	C0007131	P18405	Q9Y6N7	0.2
CHEMBL710	C0007131	P18405	Q9Y6Q9	0.32
CHEMBL710	C0007131	P18405	Q9Y6R7	0.1
CHEMBL710	C0007131	P18405	Q9Y6X2	0.04
CHEMBL710	C0007131	P18405	Q9Y6X8	0.05
CHEMBL710	C0007131	P31213	A5A3E0	0.03
CHEMBL710	C0007131	P31213	O00141	0.02
CHEMBL710	C0007131	P31213	O00182	0.02
CHEMBL710	C0007131	P31213	O00233	0.07
CHEMBL710	C0007131	P31213	O00291	0.03
CHEMBL710	C0007131	P31213	O00300	0.02
CHEMBL710	C0007131	P31213	O00329	0.1
CHEMBL710	C0007131	P31213	O00399	0.07
CHEMBL710	C0007131	P31213	O00429	0.02
CHEMBL710	C0007131	P31213	O00459	0.02
CHEMBL710	C0007131	P31213	O00585	0.03
CHEMBL710	C0007131	P31213	O00755	0.02
CHEMBL710	C0007131	P31213	O00762	0.03
CHEMBL710	C0007131	P31213	O00764	0.04
CHEMBL710	C0007131	P31213	O14543	0.02
CHEMBL710	C0007131	P31213	O14625	0.02
CHEMBL710	C0007131	P31213	O14640	0.03
CHEMBL710	C0007131	P31213	O14684	0.02
CHEMBL710	C0007131	P31213	O14727	0.05
CHEMBL710	C0007131	P31213	O14733	0.1
CHEMBL710	C0007131	P31213	O14746	0.4
CHEMBL710	C0007131	P31213	O14757	0.05
CHEMBL710	C0007131	P31213	O14763	0.1
CHEMBL710	C0007131	P31213	O14786	0.02
CHEMBL710	C0007131	P31213	O14788	0.02
CHEMBL710	C0007131	P31213	O14920	0.02
CHEMBL710	C0007131	P31213	O14944	0.02
CHEMBL710	C0007131	P31213	O14965	0.05
CHEMBL710	C0007131	P31213	O14990	0.05
CHEMBL710	C0007131	P31213	O15123	0.02
CHEMBL710	C0007131	P31213	O15151	0.1
CHEMBL710	C0007131	P31213	O15197	0.05
CHEMBL710	C0007131	P31213	O15297	0.04
CHEMBL710	C0007131	P31213	O15350	0.06
CHEMBL710	C0007131	P31213	O15379	0.03
CHEMBL710	C0007131	P31213	O15392	0.4
CHEMBL710	C0007131	P31213	O15438	0.09
CHEMBL710	C0007131	P31213	O15439	0.11
CHEMBL710	C0007131	P31213	O15440	0.02
CHEMBL710	C0007131	P31213	O15455	0.02
CHEMBL710	C0007131	P31213	O15519	0.06
CHEMBL710	C0007131	P31213	O15527	0.08
CHEMBL710	C0007131	P31213	O15528	0.02
CHEMBL710	C0007131	P31213	O43175	0.3
CHEMBL710	C0007131	P31213	O43240	0.03
CHEMBL710	C0007131	P31213	O43347	0.02
CHEMBL710	C0007131	P31213	O43439	0.02
CHEMBL710	C0007131	P31213	O43474	0.02
CHEMBL710	C0007131	P31213	O43490	0.09
CHEMBL710	C0007131	P31213	O43521	0.1
CHEMBL710	C0007131	P31213	O43524	0.32
CHEMBL710	C0007131	P31213	O43541	0.02
CHEMBL710	C0007131	P31213	O43542	0.07
CHEMBL710	C0007131	P31213	O43543	0.02
CHEMBL710	C0007131	P31213	O60218	0.05
CHEMBL710	C0007131	P31213	O60220	0.03
CHEMBL710	C0007131	P31213	O60232	0.07
CHEMBL710	C0007131	P31213	O60259	0.02
CHEMBL710	C0007131	P31213	O60260	0.04
CHEMBL710	C0007131	P31213	O60315	0.03
CHEMBL710	C0007131	P31213	O60341	0.32
CHEMBL710	C0007131	P31213	O60573	0.1
CHEMBL710	C0007131	P31213	O60674	0.05
CHEMBL710	C0007131	P31213	O60716	0.07
CHEMBL710	C0007131	P31213	O60760	0.07
CHEMBL710	C0007131	P31213	O60934	0.02
CHEMBL710	C0007131	P31213	O75164	0.03
CHEMBL710	C0007131	P31213	O75385	0.02
CHEMBL710	C0007131	P31213	O75553	0.1
CHEMBL710	C0007131	P31213	O75751	0.1
CHEMBL710	C0007131	P31213	O75791	0.09
CHEMBL710	C0007131	P31213	O75800	0.02
CHEMBL710	C0007131	P31213	O75838	0.03
CHEMBL710	C0007131	P31213	O75874	0.02
CHEMBL710	C0007131	P31213	O75896	0.1
CHEMBL710	C0007131	P31213	O75943	0.02
CHEMBL710	C0007131	P31213	O75955	0.02
CHEMBL710	C0007131	P31213	O76050	0.04
CHEMBL710	C0007131	P31213	O94907	0.03
CHEMBL710	C0007131	P31213	O94925	0.03
CHEMBL710	C0007131	P31213	O95271	0.02
CHEMBL710	C0007131	P31213	O95433	0.09
CHEMBL710	C0007131	P31213	O95436	0.33
CHEMBL710	C0007131	P31213	O95467	0.02
CHEMBL710	C0007131	P31213	O95471	0.02
CHEMBL710	C0007131	P31213	O95477	0.02
CHEMBL710	C0007131	P31213	O95619	0.02
CHEMBL710	C0007131	P31213	O95631	0.02
CHEMBL710	C0007131	P31213	O95832	0.02
CHEMBL710	C0007131	P31213	O95863	0.02
CHEMBL710	C0007131	P31213	O95980	0.39
CHEMBL710	C0007131	P31213	O95994	0.02
CHEMBL710	C0007131	P31213	O95997	0.02
CHEMBL710	C0007131	P31213	O96017	0.03
CHEMBL710	C0007131	P31213	P00352	0.06
CHEMBL710	C0007131	P31213	P00374	0.03
CHEMBL710	C0007131	P31213	P00403	0.1
CHEMBL710	C0007131	P31213	P00533	0.7
CHEMBL710	C0007131	P31213	P00540	0.02
CHEMBL710	C0007131	P31213	P00747	0.03
CHEMBL710	C0007131	P31213	P00749	0.05
CHEMBL710	C0007131	P31213	P01033	0.02
CHEMBL710	C0007131	P31213	P01100	0.02
CHEMBL710	C0007131	P31213	P01106	0.4
CHEMBL710	C0007131	P31213	P01111	0.43
CHEMBL710	C0007131	P31213	P01112	0.13
CHEMBL710	C0007131	P31213	P01116	0.7
CHEMBL710	C0007131	P31213	P01133	0.1
CHEMBL710	C0007131	P31213	P01135	0.39
CHEMBL710	C0007131	P31213	P01137	0.1
CHEMBL710	C0007131	P31213	P01258	0.03
CHEMBL710	C0007131	P31213	P01282	0.02
CHEMBL710	C0007131	P31213	P01286	0.04
CHEMBL710	C0007131	P31213	P01344	0.06
CHEMBL710	C0007131	P31213	P01375	0.1
CHEMBL710	C0007131	P31213	P01562	0.02
CHEMBL710	C0007131	P31213	P01574	0.02
CHEMBL710	C0007131	P31213	P01579	0.07
CHEMBL710	C0007131	P31213	P01583	0.02
CHEMBL710	C0007131	P31213	P01584	0.1
CHEMBL710	C0007131	P31213	P01588	0.04
CHEMBL710	C0007131	P31213	P01589	0.03
CHEMBL710	C0007131	P31213	P01891	0.02
CHEMBL710	C0007131	P31213	P01892	0.02
CHEMBL710	C0007131	P31213	P01903	0.02
CHEMBL710	C0007131	P31213	P02100	0.03
CHEMBL710	C0007131	P31213	P02741	0.03
CHEMBL710	C0007131	P31213	P02751	0.1
CHEMBL710	C0007131	P31213	P02768	0.02
CHEMBL710	C0007131	P31213	P03372	0.1
CHEMBL710	C0007131	P31213	P03956	0.33
CHEMBL710	C0007131	P31213	P04040	0.32
CHEMBL710	C0007131	P31213	P04049	0.4
CHEMBL710	C0007131	P31213	P04141	0.08
CHEMBL710	C0007131	P31213	P04150	0.02
CHEMBL710	C0007131	P31213	P04179	0.31
CHEMBL710	C0007131	P31213	P04198	0.02
CHEMBL710	C0007131	P31213	P04233	0.34
CHEMBL710	C0007131	P31213	P04271	0.03
CHEMBL710	C0007131	P31213	P04406	0.04
CHEMBL710	C0007131	P31213	P04439	0.02
CHEMBL710	C0007131	P31213	P04626	0.7
CHEMBL710	C0007131	P31213	P04629	0.05
CHEMBL710	C0007131	P31213	P04637	0.4
CHEMBL710	C0007131	P31213	P04792	0.05
CHEMBL710	C0007131	P31213	P04798	0.09
CHEMBL710	C0007131	P31213	P04818	0.1
CHEMBL710	C0007131	P31213	P05019	0.1
CHEMBL710	C0007131	P31213	P05089	0.02
CHEMBL710	C0007131	P31213	P05112	0.02
CHEMBL710	C0007131	P31213	P05121	0.03
CHEMBL710	C0007131	P31213	P05164	0.02
CHEMBL710	C0007131	P31213	P05181	0.37
CHEMBL710	C0007131	P31213	P05231	0.1
CHEMBL710	C0007131	P31213	P05362	0.02
CHEMBL710	C0007131	P31213	P05412	0.03
CHEMBL710	C0007131	P31213	P05534	0.02
CHEMBL710	C0007131	P31213	P05556	0.31
CHEMBL710	C0007131	P31213	P05783	0.03
CHEMBL710	C0007131	P31213	P05787	0.02
CHEMBL710	C0007131	P31213	P06213	0.04
CHEMBL710	C0007131	P31213	P06307	0.05
CHEMBL710	C0007131	P31213	P06396	0.02
CHEMBL710	C0007131	P31213	P06400	0.32
CHEMBL710	C0007131	P31213	P06401	0.05
CHEMBL710	C0007131	P31213	P06493	0.03
CHEMBL710	C0007131	P31213	P06730	0.07
CHEMBL710	C0007131	P31213	P06731	0.1
CHEMBL710	C0007131	P31213	P06733	0.3
CHEMBL710	C0007131	P31213	P06748	0.02
CHEMBL710	C0007131	P31213	P06858	0.02
CHEMBL710	C0007131	P31213	P06881	0.03
CHEMBL710	C0007131	P31213	P07202	0.02
CHEMBL710	C0007131	P31213	P07355	0.03
CHEMBL710	C0007131	P31213	P07492	0.07
CHEMBL710	C0007131	P31213	P07585	0.02
CHEMBL710	C0007131	P31213	P07711	0.02
CHEMBL710	C0007131	P31213	P07741	0.07
CHEMBL710	C0007131	P31213	P07900	0.1
CHEMBL710	C0007131	P31213	P07949	0.4
CHEMBL710	C0007131	P31213	P07988	0.02
CHEMBL710	C0007131	P31213	P07992	0.4
CHEMBL710	C0007131	P31213	P07996	0.03
CHEMBL710	C0007131	P31213	P08047	0.02
CHEMBL710	C0007131	P31213	P08069	0.1
CHEMBL710	C0007131	P31213	P08118	0.03
CHEMBL710	C0007131	P31213	P08151	0.04
CHEMBL710	C0007131	P31213	P08183	0.4
CHEMBL710	C0007131	P31213	P08195	0.03
CHEMBL710	C0007131	P31213	P08247	0.31
CHEMBL710	C0007131	P31213	P08253	0.1
CHEMBL710	C0007131	P31213	P08581	0.6
CHEMBL710	C0007131	P31213	P08603	0.03
CHEMBL710	C0007131	P31213	P08648	0.02
CHEMBL710	C0007131	P31213	P08670	0.1
CHEMBL710	C0007131	P31213	P08684	0.02
CHEMBL710	C0007131	P31213	P08727	0.04
CHEMBL710	C0007131	P31213	P08842	0.02
CHEMBL710	C0007131	P31213	P08865	0.02
CHEMBL710	C0007131	P31213	P08887	0.31
CHEMBL710	C0007131	P31213	P08922	0.4
CHEMBL710	C0007131	P31213	P08949	0.02
CHEMBL710	C0007131	P31213	P09038	0.1
CHEMBL710	C0007131	P31213	P09104	0.38
CHEMBL710	C0007131	P31213	P09211	0.4
CHEMBL710	C0007131	P31213	P09237	0.05
CHEMBL710	C0007131	P31213	P09341	0.02
CHEMBL710	C0007131	P31213	P09382	0.33
CHEMBL710	C0007131	P31213	P09429	0.02
CHEMBL710	C0007131	P31213	P09486	0.06
CHEMBL710	C0007131	P31213	P09488	0.07
CHEMBL710	C0007131	P31213	P09601	0.04
CHEMBL710	C0007131	P31213	P09619	0.03
CHEMBL710	C0007131	P31213	P09651	0.03
CHEMBL710	C0007131	P31213	P09874	0.1
CHEMBL710	C0007131	P31213	P09936	0.32
CHEMBL710	C0007131	P31213	P0DMV8	0.02
CHEMBL710	C0007131	P31213	P0DMV9	0.02
CHEMBL710	C0007131	P31213	P10145	0.4
CHEMBL710	C0007131	P31213	P10314	0.02
CHEMBL710	C0007131	P31213	P10316	0.02
CHEMBL710	C0007131	P31213	P10398	0.1
CHEMBL710	C0007131	P31213	P10415	0.1
CHEMBL710	C0007131	P31213	P10451	0.1
CHEMBL710	C0007131	P31213	P10599	0.02
CHEMBL710	C0007131	P31213	P10635	0.04
CHEMBL710	C0007131	P31213	P10645	0.33
CHEMBL710	C0007131	P31213	P10721	0.46
CHEMBL710	C0007131	P31213	P10826	0.06
CHEMBL710	C0007131	P31213	P10909	0.03
CHEMBL710	C0007131	P31213	P10914	0.1
CHEMBL710	C0007131	P31213	P11021	0.05
CHEMBL710	C0007131	P31213	P11166	0.05
CHEMBL710	C0007131	P31213	P11233	0.02
CHEMBL710	C0007131	P31213	P11362	0.4
CHEMBL710	C0007131	P31213	P11387	0.03
CHEMBL710	C0007131	P31213	P11388	0.05
CHEMBL710	C0007131	P31213	P11465	0.03
CHEMBL710	C0007131	P31213	P11473	0.04
CHEMBL710	C0007131	P31213	P11511	0.02
CHEMBL710	C0007131	P31213	P11684	0.02
CHEMBL710	C0007131	P31213	P11717	0.02
CHEMBL710	C0007131	P31213	P11802	0.09
CHEMBL710	C0007131	P31213	P11836	0.3
CHEMBL710	C0007131	P31213	P11926	0.02
CHEMBL710	C0007131	P31213	P12004	0.06
CHEMBL710	C0007131	P31213	P12643	0.02
CHEMBL710	C0007131	P31213	P12724	0.02
CHEMBL710	C0007131	P31213	P12821	0.02
CHEMBL710	C0007131	P31213	P12830	0.07
CHEMBL710	C0007131	P31213	P12931	0.02
CHEMBL710	C0007131	P31213	P12956	0.02
CHEMBL710	C0007131	P31213	P13010	0.04
CHEMBL710	C0007131	P31213	P13232	0.02
CHEMBL710	C0007131	P31213	P13500	0.02
CHEMBL710	C0007131	P31213	P13569	0.02
CHEMBL710	C0007131	P31213	P13591	0.02
CHEMBL710	C0007131	P31213	P13647	0.02
CHEMBL710	C0007131	P31213	P13688	0.04
CHEMBL710	C0007131	P31213	P13726	0.03
CHEMBL710	C0007131	P31213	P13746	0.02
CHEMBL710	C0007131	P31213	P13942	0.07
CHEMBL710	C0007131	P31213	P13987	0.02
CHEMBL710	C0007131	P31213	P14174	0.05
CHEMBL710	C0007131	P31213	P14210	0.1
CHEMBL710	C0007131	P31213	P14555	0.02
CHEMBL710	C0007131	P31213	P14618	0.02
CHEMBL710	C0007131	P31213	P14635	0.03
CHEMBL710	C0007131	P31213	P14780	0.4
CHEMBL710	C0007131	P31213	P14921	0.02
CHEMBL710	C0007131	P31213	P15036	0.02
CHEMBL710	C0007131	P31213	P15056	0.7
CHEMBL710	C0007131	P31213	P15311	0.03
CHEMBL710	C0007131	P31213	P15328	0.04
CHEMBL710	C0007131	P31213	P15336	0.02
CHEMBL710	C0007131	P31213	P15514	0.35
CHEMBL710	C0007131	P31213	P15531	0.04
CHEMBL710	C0007131	P31213	P15559	0.4
CHEMBL710	C0007131	P31213	P15692	0.4
CHEMBL710	C0007131	P31213	P15941	0.1
CHEMBL710	C0007131	P31213	P16035	0.04
CHEMBL710	C0007131	P31213	P16070	0.1
CHEMBL710	C0007131	P31213	P16104	0.02
CHEMBL710	C0007131	P31213	P16144	0.31
CHEMBL710	C0007131	P31213	P16188	0.02
CHEMBL710	C0007131	P31213	P16189	0.02
CHEMBL710	C0007131	P31213	P16190	0.02
CHEMBL710	C0007131	P31213	P16220	0.02
CHEMBL710	C0007131	P31213	P16234	0.03
CHEMBL710	C0007131	P31213	P16410	0.07
CHEMBL710	C0007131	P31213	P16422	0.04
CHEMBL710	C0007131	P31213	P16455	0.1
CHEMBL710	C0007131	P31213	P16562	0.03
CHEMBL710	C0007131	P31213	P16949	0.05
CHEMBL710	C0007131	P31213	P17010	0.02
CHEMBL710	C0007131	P31213	P17096	0.03
CHEMBL710	C0007131	P31213	P17252	0.02
CHEMBL710	C0007131	P31213	P17931	0.04
CHEMBL710	C0007131	P31213	P17936	0.1
CHEMBL710	C0007131	P31213	P17948	0.06
CHEMBL710	C0007131	P31213	P18065	0.02
CHEMBL710	C0007131	P31213	P18074	0.1
CHEMBL710	C0007131	P31213	P18146	0.06
CHEMBL710	C0007131	P31213	P18433	0.02
CHEMBL710	C0007131	P31213	P18462	0.02
CHEMBL710	C0007131	P31213	P18669	0.3
CHEMBL710	C0007131	P31213	P18847	0.31
CHEMBL710	C0007131	P31213	P18848	0.03
CHEMBL710	C0007131	P31213	P18887	0.1
CHEMBL710	C0007131	P31213	P19021	0.02
CHEMBL710	C0007131	P31213	P19022	0.04
CHEMBL710	C0007131	P31213	P19235	0.04
CHEMBL710	C0007131	P31213	P19338	0.03
CHEMBL710	C0007131	P31213	P19367	0.03
CHEMBL710	C0007131	P31213	P19525	0.02
CHEMBL710	C0007131	P31213	P19544	0.02
CHEMBL710	C0007131	P31213	P19838	0.1
CHEMBL710	C0007131	P31213	P19971	0.02
CHEMBL710	C0007131	P31213	P20585	0.08
CHEMBL710	C0007131	P31213	P20719	0.04
CHEMBL710	C0007131	P31213	P20827	0.03
CHEMBL710	C0007131	P31213	P21246	0.02
CHEMBL710	C0007131	P31213	P21579	0.03
CHEMBL710	C0007131	P31213	P21583	0.03
CHEMBL710	C0007131	P31213	P21673	0.03
CHEMBL710	C0007131	P31213	P21741	0.03
CHEMBL710	C0007131	P31213	P21796	0.02
CHEMBL710	C0007131	P31213	P21802	0.34
CHEMBL710	C0007131	P31213	P21860	0.1
CHEMBL710	C0007131	P31213	P21926	0.33
CHEMBL710	C0007131	P31213	P21964	0.02
CHEMBL710	C0007131	P31213	P21980	0.02
CHEMBL710	C0007131	P31213	P22083	0.02
CHEMBL710	C0007131	P31213	P22301	0.4
CHEMBL710	C0007131	P31213	P22309	0.04
CHEMBL710	C0007131	P31213	P22455	0.06
CHEMBL710	C0007131	P31213	P22607	0.05
CHEMBL710	C0007131	P31213	P22626	0.03
CHEMBL710	C0007131	P31213	P23025	0.05
CHEMBL710	C0007131	P31213	P23297	0.03
CHEMBL710	C0007131	P31213	P23443	0.04
CHEMBL710	C0007131	P31213	P23528	0.04
CHEMBL710	C0007131	P31213	P23560	0.02
CHEMBL710	C0007131	P31213	P23769	0.03
CHEMBL710	C0007131	P31213	P23921	0.4
CHEMBL710	C0007131	P31213	P23946	0.03
CHEMBL710	C0007131	P31213	P24347	0.32
CHEMBL710	C0007131	P31213	P24385	0.1
CHEMBL710	C0007131	P31213	P24864	0.02
CHEMBL710	C0007131	P31213	P24941	0.09
CHEMBL710	C0007131	P31213	P25025	0.02
CHEMBL710	C0007131	P31213	P25054	0.4
CHEMBL710	C0007131	P31213	P25106	0.02
CHEMBL710	C0007131	P31213	P25445	0.04
CHEMBL710	C0007131	P31213	P25713	0.31
CHEMBL710	C0007131	P31213	P25942	0.03
CHEMBL710	C0007131	P31213	P26045	0.02
CHEMBL710	C0007131	P31213	P26358	0.07
CHEMBL710	C0007131	P31213	P26447	0.03
CHEMBL710	C0007131	P31213	P26718	0.02
CHEMBL710	C0007131	P31213	P26927	0.04
CHEMBL710	C0007131	P31213	P27361	0.1
CHEMBL710	C0007131	P31213	P27695	0.1
CHEMBL710	C0007131	P31213	P27701	0.02
CHEMBL710	C0007131	P31213	P27707	0.05
CHEMBL710	C0007131	P31213	P27986	0.02
CHEMBL710	C0007131	P31213	P28161	0.31
CHEMBL710	C0007131	P31213	P28336	0.03
CHEMBL710	C0007131	P31213	P28370	0.03
CHEMBL710	C0007131	P31213	P28482	0.1
CHEMBL710	C0007131	P31213	P28562	0.05
CHEMBL710	C0007131	P31213	P28715	0.04
CHEMBL710	C0007131	P31213	P28906	0.02
CHEMBL710	C0007131	P31213	P29034	0.1
CHEMBL710	C0007131	P31213	P29279	0.03
CHEMBL710	C0007131	P31213	P29317	0.08
CHEMBL710	C0007131	P31213	P29323	0.1
CHEMBL710	C0007131	P31213	P29372	0.04
CHEMBL710	C0007131	P31213	P29475	0.03
CHEMBL710	C0007131	P31213	P29508	0.02
CHEMBL710	C0007131	P31213	P29590	0.02
CHEMBL710	C0007131	P31213	P29965	0.02
CHEMBL710	C0007131	P31213	P30046	0.02
CHEMBL710	C0007131	P31213	P30279	0.02
CHEMBL710	C0007131	P31213	P30291	0.03
CHEMBL710	C0007131	P31213	P30304	0.04
CHEMBL710	C0007131	P31213	P30443	0.02
CHEMBL710	C0007131	P31213	P30447	0.02
CHEMBL710	C0007131	P31213	P30450	0.02
CHEMBL710	C0007131	P31213	P30453	0.02
CHEMBL710	C0007131	P31213	P30455	0.02
CHEMBL710	C0007131	P31213	P30456	0.02
CHEMBL710	C0007131	P31213	P30457	0.02
CHEMBL710	C0007131	P31213	P30459	0.02
CHEMBL710	C0007131	P31213	P30512	0.02
CHEMBL710	C0007131	P31213	P30550	0.03
CHEMBL710	C0007131	P31213	P30559	0.3
CHEMBL710	C0007131	P31213	P30989	0.02
CHEMBL710	C0007131	P31213	P30990	0.02
CHEMBL710	C0007131	P31213	P31269	0.03
CHEMBL710	C0007131	P31213	P31350	0.05
CHEMBL710	C0007131	P31213	P31371	0.35
CHEMBL710	C0007131	P31213	P31431	0.3
CHEMBL710	C0007131	P31213	P31749	0.5
CHEMBL710	C0007131	P31213	P31751	0.44
CHEMBL710	C0007131	P31213	P31948	0.02
CHEMBL710	C0007131	P31213	P31949	0.02
CHEMBL710	C0007131	P31213	P32004	0.02
CHEMBL710	C0007131	P31213	P32119	0.02
CHEMBL710	C0007131	P31213	P32248	0.04
CHEMBL710	C0007131	P31213	P32297	0.04
CHEMBL710	C0007131	P31213	P32320	0.06
CHEMBL710	C0007131	P31213	P32780	0.02
CHEMBL710	C0007131	P31213	P32926	0.03
CHEMBL710	C0007131	P31213	P33176	0.36
CHEMBL710	C0007131	P31213	P33261	0.02
CHEMBL710	C0007131	P31213	P33527	0.1
CHEMBL710	C0007131	P31213	P33681	0.02
CHEMBL710	C0007131	P31213	P33993	0.02
CHEMBL710	C0007131	P31213	P34897	0.3
CHEMBL710	C0007131	P31213	P34932	0.02
CHEMBL710	C0007131	P31213	P35030	0.02
CHEMBL710	C0007131	P31213	P35222	0.03
CHEMBL710	C0007131	P31213	P35226	0.05
CHEMBL710	C0007131	P31213	P35226	0.08
CHEMBL710	C0007131	P31213	P35228	0.03
CHEMBL710	C0007131	P31213	P35247	0.03
CHEMBL710	C0007131	P31213	P35354	0.1
CHEMBL710	C0007131	P31213	P35372	0.03
CHEMBL710	C0007131	P31213	P35442	0.02
CHEMBL710	C0007131	P31213	P35568	0.02
CHEMBL710	C0007131	P31213	P35610	0.02
CHEMBL710	C0007131	P31213	P35613	0.03
CHEMBL710	C0007131	P31213	P35625	0.03
CHEMBL710	C0007131	P31213	P35637	0.09
CHEMBL710	C0007131	P31213	P35638	0.02
CHEMBL710	C0007131	P31213	P35790	0.02
CHEMBL710	C0007131	P31213	P35916	0.02
CHEMBL710	C0007131	P31213	P35968	0.4
CHEMBL710	C0007131	P31213	P36507	0.31
CHEMBL710	C0007131	P31213	P36897	0.03
CHEMBL710	C0007131	P31213	P36952	0.02
CHEMBL710	C0007131	P31213	P37173	0.06
CHEMBL710	C0007131	P31213	P37198	0.02
CHEMBL710	C0007131	P31213	P37231	0.1
CHEMBL710	C0007131	P31213	P37275	0.1
CHEMBL710	C0007131	P31213	P38398	0.1
CHEMBL710	C0007131	P31213	P38936	0.1
CHEMBL710	C0007131	P31213	P39060	0.06
CHEMBL710	C0007131	P31213	P39748	0.03
CHEMBL710	C0007131	P31213	P39880	0.02
CHEMBL710	C0007131	P31213	P39900	0.02
CHEMBL710	C0007131	P31213	P39905	0.02
CHEMBL710	C0007131	P31213	P40198	0.03
CHEMBL710	C0007131	P31213	P40305	0.07
CHEMBL710	C0007131	P31213	P40337	0.02
CHEMBL710	C0007131	P31213	P40424	0.02
CHEMBL710	C0007131	P31213	P40692	0.1
CHEMBL710	C0007131	P31213	P40763	0.4
CHEMBL710	C0007131	P31213	P41134	0.04
CHEMBL710	C0007131	P31213	P41221	0.04
CHEMBL710	C0007131	P31213	P41240	0.02
CHEMBL710	C0007131	P31213	P41440	0.02
CHEMBL710	C0007131	P31213	P42229	0.02
CHEMBL710	C0007131	P31213	P42336	0.5
CHEMBL710	C0007131	P31213	P42338	0.1
CHEMBL710	C0007131	P31213	P42345	0.1
CHEMBL710	C0007131	P31213	P42566	0.02
CHEMBL710	C0007131	P31213	P42574	0.1
CHEMBL710	C0007131	P31213	P42771	0.6
CHEMBL710	C0007131	P31213	P42772	0.06
CHEMBL710	C0007131	P31213	P42830	0.02
CHEMBL710	C0007131	P31213	P42898	0.04
CHEMBL710	C0007131	P31213	P43034	0.02
CHEMBL710	C0007131	P31213	P43146	0.02
CHEMBL710	C0007131	P31213	P43246	0.1
CHEMBL710	C0007131	P31213	P43490	0.02
CHEMBL710	C0007131	P31213	P43681	0.06
CHEMBL710	C0007131	P31213	P43694	0.02
CHEMBL710	C0007131	P31213	P43699	0.4
CHEMBL710	C0007131	P31213	P45983	0.09
CHEMBL710	C0007131	P31213	P45985	0.03
CHEMBL710	C0007131	P31213	P46108	0.1
CHEMBL710	C0007131	P31213	P46109	0.02
CHEMBL710	C0007131	P31213	P46527	0.1
CHEMBL710	C0007131	P31213	P46531	0.1
CHEMBL710	C0007131	P31213	P46934	0.02
CHEMBL710	C0007131	P31213	P46937	0.07
CHEMBL710	C0007131	P31213	P47712	0.03
CHEMBL710	C0007131	P31213	P48023	0.34
CHEMBL710	C0007131	P31213	P48061	0.09
CHEMBL710	C0007131	P31213	P48307	0.05
CHEMBL710	C0007131	P31213	P48431	0.38
CHEMBL710	C0007131	P31213	P48506	0.32
CHEMBL710	C0007131	P31213	P48546	0.3
CHEMBL710	C0007131	P31213	P48681	0.06
CHEMBL710	C0007131	P31213	P48735	0.02
CHEMBL710	C0007131	P31213	P48736	0.1
CHEMBL710	C0007131	P31213	P49006	0.06
CHEMBL710	C0007131	P31213	P49023	0.34
CHEMBL710	C0007131	P31213	P49407	0.03
CHEMBL710	C0007131	P31213	P49763	0.03
CHEMBL710	C0007131	P31213	P49767	0.1
CHEMBL710	C0007131	P31213	P49789	0.4
CHEMBL710	C0007131	P31213	P49841	0.05
CHEMBL710	C0007131	P31213	P49902	0.02
CHEMBL710	C0007131	P31213	P49917	0.04
CHEMBL710	C0007131	P31213	P49918	0.03
CHEMBL710	C0007131	P31213	P50502	0.02
CHEMBL710	C0007131	P31213	P50539	0.02
CHEMBL710	C0007131	P31213	P50553	0.02
CHEMBL710	C0007131	P31213	P50591	0.1
CHEMBL710	C0007131	P31213	P50749	0.02
CHEMBL710	C0007131	P31213	P50750	0.02
CHEMBL710	C0007131	P31213	P51397	0.07
CHEMBL710	C0007131	P31213	P51452	0.32
CHEMBL710	C0007131	P31213	P51532	0.35
CHEMBL710	C0007131	P31213	P51692	0.02
CHEMBL710	C0007131	P31213	P51858	0.04
CHEMBL710	C0007131	P31213	P52292	0.02
CHEMBL710	C0007131	P31213	P52306	0.02
CHEMBL710	C0007131	P31213	P52756	0.03
CHEMBL710	C0007131	P31213	P52926	0.04
CHEMBL710	C0007131	P31213	P53350	0.06
CHEMBL710	C0007131	P31213	P53355	0.36
CHEMBL710	C0007131	P31213	P53396	0.02
CHEMBL710	C0007131	P31213	P53667	0.04
CHEMBL710	C0007131	P31213	P53985	0.03
CHEMBL710	C0007131	P31213	P53999	0.04
CHEMBL710	C0007131	P31213	P54259	0.02
CHEMBL710	C0007131	P31213	P54274	0.02
CHEMBL710	C0007131	P31213	P54578	0.02
CHEMBL710	C0007131	P31213	P54707	0.02
CHEMBL710	C0007131	P31213	P54792	0.03
CHEMBL710	C0007131	P31213	P54793	0.03
CHEMBL710	C0007131	P31213	P55036	0.03
CHEMBL710	C0007131	P31213	P55042	0.32
CHEMBL710	C0007131	P31213	P55072	0.03
CHEMBL710	C0007131	P31213	P55107	0.02
CHEMBL710	C0007131	P31213	P55210	0.04
CHEMBL710	C0007131	P31213	P55211	0.04
CHEMBL710	C0007131	P31213	P55290	0.36
CHEMBL710	C0007131	P31213	P57730	0.3
CHEMBL710	C0007131	P31213	P60228	0.03
CHEMBL710	C0007131	P31213	P60484	0.5
CHEMBL710	C0007131	P31213	P60709	0.03
CHEMBL710	C0007131	P31213	P60953	0.04
CHEMBL710	C0007131	P31213	P61073	0.1
CHEMBL710	C0007131	P31213	P61088	0.02
CHEMBL710	C0007131	P31213	P61278	0.03
CHEMBL710	C0007131	P31213	P61812	0.03
CHEMBL710	C0007131	P31213	P62380	0.02
CHEMBL710	C0007131	P31213	P62753	0.02
CHEMBL710	C0007131	P31213	P62834	0.02
CHEMBL710	C0007131	P31213	P62937	0.34
CHEMBL710	C0007131	P31213	P63000	0.09
CHEMBL710	C0007131	P31213	P63092	0.02
CHEMBL710	C0007131	P31213	P63104	0.02
CHEMBL710	C0007131	P31213	P63151	0.03
CHEMBL710	C0007131	P31213	P63167	0.02
CHEMBL710	C0007131	P31213	P63279	0.02
CHEMBL710	C0007131	P31213	P67809	0.03
CHEMBL710	C0007131	P31213	P78358	0.05
CHEMBL710	C0007131	P31213	P78395	0.31
CHEMBL710	C0007131	P31213	P78527	0.03
CHEMBL710	C0007131	P31213	P78536	0.04
CHEMBL710	C0007131	P31213	P84022	0.03
CHEMBL710	C0007131	P31213	P84996	0.02
CHEMBL710	C0007131	P31213	P98088	0.03
CHEMBL710	C0007131	P31213	P98170	0.05
CHEMBL710	C0007131	P31213	Q00534	0.03
CHEMBL710	C0007131	P31213	Q00987	0.4
CHEMBL710	C0007131	P31213	Q01094	0.1
CHEMBL710	C0007131	P31213	Q01105	0.02
CHEMBL710	C0007131	P31213	Q01650	0.02
CHEMBL710	C0007131	P31213	Q01804	0.02
CHEMBL710	C0007131	P31213	Q01831	0.31
CHEMBL710	C0007131	P31213	Q01860	0.05
CHEMBL710	C0007131	P31213	Q01955	0.02
CHEMBL710	C0007131	P31213	Q02750	0.5
CHEMBL710	C0007131	P31213	Q02763	0.02
CHEMBL710	C0007131	P31213	Q03135	0.1
CHEMBL710	C0007131	P31213	Q03518	0.02
CHEMBL710	C0007131	P31213	Q04206	0.03
CHEMBL710	C0007131	P31213	Q04656	0.02
CHEMBL710	C0007131	P31213	Q04671	0.02
CHEMBL710	C0007131	P31213	Q04828	0.31
CHEMBL710	C0007131	P31213	Q04912	0.05
CHEMBL710	C0007131	P31213	Q05397	0.02
CHEMBL710	C0007131	P31213	Q06124	0.02
CHEMBL710	C0007131	P31213	Q06546	0.1
CHEMBL710	C0007131	P31213	Q06609	0.1
CHEMBL710	C0007131	P31213	Q06830	0.31
CHEMBL710	C0007131	P31213	Q06945	0.02
CHEMBL710	C0007131	P31213	Q07065	0.03
CHEMBL710	C0007131	P31213	Q07325	0.02
CHEMBL710	C0007131	P31213	Q07666	0.02
CHEMBL710	C0007131	P31213	Q07812	0.07
CHEMBL710	C0007131	P31213	Q07817	0.03
CHEMBL710	C0007131	P31213	Q07820	0.1
CHEMBL710	C0007131	P31213	Q07889	0.03
CHEMBL710	C0007131	P31213	Q07912	0.02
CHEMBL710	C0007131	P31213	Q07954	0.03
CHEMBL710	C0007131	P31213	Q07955	0.04
CHEMBL710	C0007131	P31213	Q07973	0.03
CHEMBL710	C0007131	P31213	Q08050	0.4
CHEMBL710	C0007131	P31213	Q08257	0.02
CHEMBL710	C0007131	P31213	Q08881	0.02
CHEMBL710	C0007131	P31213	Q09160	0.02
CHEMBL710	C0007131	P31213	Q12778	0.06
CHEMBL710	C0007131	P31213	Q12805	0.02
CHEMBL710	C0007131	P31213	Q12841	0.02
CHEMBL710	C0007131	P31213	Q12882	0.04
CHEMBL710	C0007131	P31213	Q12926	0.02
CHEMBL710	C0007131	P31213	Q12988	0.03
CHEMBL710	C0007131	P31213	Q13007	0.09
CHEMBL710	C0007131	P31213	Q13084	0.03
CHEMBL710	C0007131	P31213	Q13126	0.02
CHEMBL710	C0007131	P31213	Q13153	0.02
CHEMBL710	C0007131	P31213	Q13155	0.09
CHEMBL710	C0007131	P31213	Q13214	0.02
CHEMBL710	C0007131	P31213	Q13257	0.02
CHEMBL710	C0007131	P31213	Q13263	0.03
CHEMBL710	C0007131	P31213	Q13309	0.06
CHEMBL710	C0007131	P31213	Q13315	0.07
CHEMBL710	C0007131	P31213	Q13316	0.02
CHEMBL710	C0007131	P31213	Q13330	0.06
CHEMBL710	C0007131	P31213	Q13418	0.02
CHEMBL710	C0007131	P31213	Q13426	0.02
CHEMBL710	C0007131	P31213	Q13443	0.02
CHEMBL710	C0007131	P31213	Q13464	0.03
CHEMBL710	C0007131	P31213	Q13485	0.08
CHEMBL710	C0007131	P31213	Q13501	0.02
CHEMBL710	C0007131	P31213	Q13509	0.1
CHEMBL710	C0007131	P31213	Q13526	0.02
CHEMBL710	C0007131	P31213	Q13541	0.04
CHEMBL710	C0007131	P31213	Q13546	0.02
CHEMBL710	C0007131	P31213	Q13547	0.04
CHEMBL710	C0007131	P31213	Q13557	0.11
CHEMBL710	C0007131	P31213	Q13596	0.02
CHEMBL710	C0007131	P31213	Q13619	0.02
CHEMBL710	C0007131	P31213	Q13635	0.03
CHEMBL710	C0007131	P31213	Q13761	0.06
CHEMBL710	C0007131	P31213	Q13794	0.04
CHEMBL710	C0007131	P31213	Q13829	0.02
CHEMBL710	C0007131	P31213	Q13887	0.02
CHEMBL710	C0007131	P31213	Q13948	0.02
CHEMBL710	C0007131	P31213	Q13950	0.02
CHEMBL710	C0007131	P31213	Q13972	0.03
CHEMBL710	C0007131	P31213	Q14002	0.03
CHEMBL710	C0007131	P31213	Q14145	0.4
CHEMBL710	C0007131	P31213	Q14152	0.02
CHEMBL710	C0007131	P31213	Q14155	0.03
CHEMBL710	C0007131	P31213	Q14289	0.06
CHEMBL710	C0007131	P31213	Q14457	0.05
CHEMBL710	C0007131	P31213	Q14469	0.3
CHEMBL710	C0007131	P31213	Q14511	0.02
CHEMBL710	C0007131	P31213	Q14515	0.03
CHEMBL710	C0007131	P31213	Q14533	0.02
CHEMBL710	C0007131	P31213	Q14653	0.02
CHEMBL710	C0007131	P31213	Q14764	0.05
CHEMBL710	C0007131	P31213	Q14790	0.4
CHEMBL710	C0007131	P31213	Q15058	0.02
CHEMBL710	C0007131	P31213	Q15109	0.04
CHEMBL710	C0007131	P31213	Q15116	0.1
CHEMBL710	C0007131	P31213	Q15118	0.02
CHEMBL710	C0007131	P31213	Q15121	0.02
CHEMBL710	C0007131	P31213	Q15257	0.02
CHEMBL710	C0007131	P31213	Q15303	0.07
CHEMBL710	C0007131	P31213	Q15311	0.05
CHEMBL710	C0007131	P31213	Q15361	0.08
CHEMBL710	C0007131	P31213	Q15382	0.3
CHEMBL710	C0007131	P31213	Q15389	0.02
CHEMBL710	C0007131	P31213	Q15399	0.03
CHEMBL710	C0007131	P31213	Q15465	0.04
CHEMBL710	C0007131	P31213	Q15506	0.02
CHEMBL710	C0007131	P31213	Q15554	0.02
CHEMBL710	C0007131	P31213	Q15582	0.03
CHEMBL710	C0007131	P31213	Q15672	0.06
CHEMBL710	C0007131	P31213	Q15746	0.02
CHEMBL710	C0007131	P31213	Q15758	0.02
CHEMBL710	C0007131	P31213	Q15796	0.03
CHEMBL710	C0007131	P31213	Q15828	0.3
CHEMBL710	C0007131	P31213	Q15831	0.5
CHEMBL710	C0007131	P31213	Q15910	0.1
CHEMBL710	C0007131	P31213	Q16082	0.02
CHEMBL710	C0007131	P31213	Q16204	0.02
CHEMBL710	C0007131	P31213	Q16236	0.6
CHEMBL710	C0007131	P31213	Q16270	0.02
CHEMBL710	C0007131	P31213	Q16517	0.31
CHEMBL710	C0007131	P31213	Q16518	0.03
CHEMBL710	C0007131	P31213	Q16539	0.09
CHEMBL710	C0007131	P31213	Q16552	0.06
CHEMBL710	C0007131	P31213	Q16611	0.03
CHEMBL710	C0007131	P31213	Q16620	0.02
CHEMBL710	C0007131	P31213	Q16635	0.04
CHEMBL710	C0007131	P31213	Q16647	0.02
CHEMBL710	C0007131	P31213	Q16665	0.1
CHEMBL710	C0007131	P31213	Q16667	0.02
CHEMBL710	C0007131	P31213	Q16678	0.03
CHEMBL710	C0007131	P31213	Q16790	0.03
CHEMBL710	C0007131	P31213	Q16828	0.03
CHEMBL710	C0007131	P31213	Q16832	0.12
CHEMBL710	C0007131	P31213	Q29983	0.03
CHEMBL710	C0007131	P31213	Q53EL6	0.05
CHEMBL710	C0007131	P31213	Q53GA4	0.3
CHEMBL710	C0007131	P31213	Q53HV7	0.08
CHEMBL710	C0007131	P31213	Q5BJF2	0.02
CHEMBL710	C0007131	P31213	Q5FBB7	0.02
CHEMBL710	C0007131	P31213	Q5GH73	0.1
CHEMBL710	C0007131	P31213	Q5JWF2	0.02
CHEMBL710	C0007131	P31213	Q5PSV4	0.05
CHEMBL710	C0007131	P31213	Q5T9L3	0.06
CHEMBL710	C0007131	P31213	Q5ZPR3	0.04
CHEMBL710	C0007131	P31213	Q6AI08	0.02
CHEMBL710	C0007131	P31213	Q6P4A8	0.3
CHEMBL710	C0007131	P31213	Q6UWB4	0.03
CHEMBL710	C0007131	P31213	Q6UWN5	0.03
CHEMBL710	C0007131	P31213	Q6ZN17	0.03
CHEMBL710	C0007131	P31213	Q6ZN28	0.02
CHEMBL710	C0007131	P31213	Q6ZQY3	0.05
CHEMBL710	C0007131	P31213	Q6ZT07	0.07
CHEMBL710	C0007131	P31213	Q6ZVD8	0.02
CHEMBL710	C0007131	P31213	Q75NE6	0.03
CHEMBL710	C0007131	P31213	Q7Z6L0	0.02
CHEMBL710	C0007131	P31213	Q7Z7D3	0.02
CHEMBL710	C0007131	P31213	Q86SQ9	0.08
CHEMBL710	C0007131	P31213	Q86UE4	0.08
CHEMBL710	C0007131	P31213	Q86UG4	0.03
CHEMBL710	C0007131	P31213	Q86XR7	0.07
CHEMBL710	C0007131	P31213	Q8IUR7	0.02
CHEMBL710	C0007131	P31213	Q8IVS2	0.03
CHEMBL710	C0007131	P31213	Q8IWL1	0.02
CHEMBL710	C0007131	P31213	Q8IWL2	0.02
CHEMBL710	C0007131	P31213	Q8IWU5	0.02
CHEMBL710	C0007131	P31213	Q8IXJ6	0.05
CHEMBL710	C0007131	P31213	Q8IYX7	0.1
CHEMBL710	C0007131	P31213	Q8IZM8	0.03
CHEMBL710	C0007131	P31213	Q8N165	0.02
CHEMBL710	C0007131	P31213	Q8N264	0.06
CHEMBL710	C0007131	P31213	Q8N2N9	0.03
CHEMBL710	C0007131	P31213	Q8N423	0.02
CHEMBL710	C0007131	P31213	Q8N726	0.6
CHEMBL710	C0007131	P31213	Q8N7E2	0.04
CHEMBL710	C0007131	P31213	Q8NBI6	0.1
CHEMBL710	C0007131	P31213	Q8NEL0	0.02
CHEMBL710	C0007131	P31213	Q8NEV9	0.03
CHEMBL710	C0007131	P31213	Q8NFJ5	0.03
CHEMBL710	C0007131	P31213	Q8NFJ8	0.03
CHEMBL710	C0007131	P31213	Q8NHL6	0.02
CHEMBL710	C0007131	P31213	Q8TAD2	0.05
CHEMBL710	C0007131	P31213	Q8TAD8	0.02
CHEMBL710	C0007131	P31213	Q8TCG1	0.04
CHEMBL710	C0007131	P31213	Q8TDQ0	0.03
CHEMBL710	C0007131	P31213	Q8WTW4	0.02
CHEMBL710	C0007131	P31213	Q8WUD6	0.08
CHEMBL710	C0007131	P31213	Q8WUF5	0.03
CHEMBL710	C0007131	P31213	Q8WWM9	0.02
CHEMBL710	C0007131	P31213	Q8WWW0	0.03
CHEMBL710	C0007131	P31213	Q8WZ75	0.02
CHEMBL710	C0007131	P31213	Q92482	0.02
CHEMBL710	C0007131	P31213	Q92560	0.3
CHEMBL710	C0007131	P31213	Q92574	0.03
CHEMBL710	C0007131	P31213	Q92597	0.31
CHEMBL710	C0007131	P31213	Q92731	0.1
CHEMBL710	C0007131	P31213	Q92793	0.02
CHEMBL710	C0007131	P31213	Q92837	0.02
CHEMBL710	C0007131	P31213	Q92843	0.03
CHEMBL710	C0007131	P31213	Q92851	0.02
CHEMBL710	C0007131	P31213	Q92887	0.06
CHEMBL710	C0007131	P31213	Q92889	0.02
CHEMBL710	C0007131	P31213	Q92911	0.02
CHEMBL710	C0007131	P31213	Q92993	0.02
CHEMBL710	C0007131	P31213	Q92997	0.04
CHEMBL710	C0007131	P31213	Q93008	0.02
CHEMBL710	C0007131	P31213	Q93009	0.02
CHEMBL710	C0007131	P31213	Q969E3	0.1
CHEMBL710	C0007131	P31213	Q969H0	0.02
CHEMBL710	C0007131	P31213	Q969H8	0.03
CHEMBL710	C0007131	P31213	Q969V5	0.04
CHEMBL710	C0007131	P31213	Q96A70	0.02
CHEMBL710	C0007131	P31213	Q96AZ6	0.03
CHEMBL710	C0007131	P31213	Q96BI1	0.31
CHEMBL710	C0007131	P31213	Q96BK5	0.02
CHEMBL710	C0007131	P31213	Q96CA5	0.02
CHEMBL710	C0007131	P31213	Q96DB5	0.03
CHEMBL710	C0007131	P31213	Q96EB6	0.04
CHEMBL710	C0007131	P31213	Q96EP1	0.55
CHEMBL710	C0007131	P31213	Q96EZ8	0.03
CHEMBL710	C0007131	P31213	Q96GD4	0.05
CHEMBL710	C0007131	P31213	Q96KA5	0.34
CHEMBL710	C0007131	P31213	Q96KQ4	0.02
CHEMBL710	C0007131	P31213	Q96KR4	0.03
CHEMBL710	C0007131	P31213	Q96LZ7	0.03
CHEMBL710	C0007131	P31213	Q96NY8	0.03
CHEMBL710	C0007131	P31213	Q96QB1	0.04
CHEMBL710	C0007131	P31213	Q96QR1	0.03
CHEMBL710	C0007131	P31213	Q96RL1	0.02
CHEMBL710	C0007131	P31213	Q96S96	0.02
CHEMBL710	C0007131	P31213	Q96SB4	0.02
CHEMBL710	C0007131	P31213	Q96TC7	0.03
CHEMBL710	C0007131	P31213	Q99519	0.04
CHEMBL710	C0007131	P31213	Q99626	0.02
CHEMBL710	C0007131	P31213	Q99650	0.3
CHEMBL710	C0007131	P31213	Q99707	0.02
CHEMBL710	C0007131	P31213	Q99788	0.1
CHEMBL710	C0007131	P31213	Q99808	0.04
CHEMBL710	C0007131	P31213	Q99814	0.05
CHEMBL710	C0007131	P31213	Q99828	0.1
CHEMBL710	C0007131	P31213	Q99933	0.04
CHEMBL710	C0007131	P31213	Q99958	0.02
CHEMBL710	C0007131	P31213	Q9BPY8	0.02
CHEMBL710	C0007131	P31213	Q9BQE4	0.31
CHEMBL710	C0007131	P31213	Q9BQQ3	0.03
CHEMBL710	C0007131	P31213	Q9BT92	0.04
CHEMBL710	C0007131	P31213	Q9BUP3	0.02
CHEMBL710	C0007131	P31213	Q9BUR4	0.02
CHEMBL710	C0007131	P31213	Q9BWT7	0.02
CHEMBL710	C0007131	P31213	Q9BXG8	0.03
CHEMBL710	C0007131	P31213	Q9BXP2	0.06
CHEMBL710	C0007131	P31213	Q9BY67	0.1
CHEMBL710	C0007131	P31213	Q9BYE2	0.03
CHEMBL710	C0007131	P31213	Q9BZD4	0.02
CHEMBL710	C0007131	P31213	Q9BZL4	0.02
CHEMBL710	C0007131	P31213	Q9BZS1	0.05
CHEMBL710	C0007131	P31213	Q9C004	0.02
CHEMBL710	C0007131	P31213	Q9C009	0.03
CHEMBL710	C0007131	P31213	Q9GZV5	0.03
CHEMBL710	C0007131	P31213	Q9GZX6	0.02
CHEMBL710	C0007131	P31213	Q9GZX9	0.04
CHEMBL710	C0007131	P31213	Q9H2E6	0.03
CHEMBL710	C0007131	P31213	Q9H3D4	0.04
CHEMBL710	C0007131	P31213	Q9H4A3	0.03
CHEMBL710	C0007131	P31213	Q9H6A0	0.02
CHEMBL710	C0007131	P31213	Q9H6I2	0.02
CHEMBL710	C0007131	P31213	Q9H8V3	0.02
CHEMBL710	C0007131	P31213	Q9H9Z2	0.02
CHEMBL710	C0007131	P31213	Q9HAW0	0.02
CHEMBL710	C0007131	P31213	Q9HC35	0.4
CHEMBL710	C0007131	P31213	Q9HC84	0.03
CHEMBL710	C0007131	P31213	Q9HCN2	0.02
CHEMBL710	C0007131	P31213	Q9HCU9	0.07
CHEMBL710	C0007131	P31213	Q9NP84	0.04
CHEMBL710	C0007131	P31213	Q9NP97	0.02
CHEMBL710	C0007131	P31213	Q9NPB6	0.02
CHEMBL710	C0007131	P31213	Q9NPD5	0.02
CHEMBL710	C0007131	P31213	Q9NPH5	0.03
CHEMBL710	C0007131	P31213	Q9NPR2	0.03
CHEMBL710	C0007131	P31213	Q9NQC7	0.3
CHEMBL710	C0007131	P31213	Q9NQS1	0.3
CHEMBL710	C0007131	P31213	Q9NR96	0.03
CHEMBL710	C0007131	P31213	Q9NR99	0.52
CHEMBL710	C0007131	P31213	Q9NRA0	0.03
CHEMBL710	C0007131	P31213	Q9NRM7	0.03
CHEMBL710	C0007131	P31213	Q9NRR4	0.02
CHEMBL710	C0007131	P31213	Q9NRS4	0.04
CHEMBL710	C0007131	P31213	Q9NS23	0.4
CHEMBL710	C0007131	P31213	Q9NS91	0.03
CHEMBL710	C0007131	P31213	Q9NTG7	0.02
CHEMBL710	C0007131	P31213	Q9NV58	0.09
CHEMBL710	C0007131	P31213	Q9NX95	0.03
CHEMBL710	C0007131	P31213	Q9NXB0	0.04
CHEMBL710	C0007131	P31213	Q9NYY1	0.02
CHEMBL710	C0007131	P31213	Q9NZ81	0.31
CHEMBL710	C0007131	P31213	Q9NZC3	0.04
CHEMBL710	C0007131	P31213	Q9NZC7	0.04
CHEMBL710	C0007131	P31213	Q9NZQ7	0.1
CHEMBL710	C0007131	P31213	Q9P2Y5	0.03
CHEMBL710	C0007131	P31213	Q9UBB5	0.09
CHEMBL710	C0007131	P31213	Q9UBC3	0.08
CHEMBL710	C0007131	P31213	Q9UBE8	0.02
CHEMBL710	C0007131	P31213	Q9UBH6	0.02
CHEMBL710	C0007131	P31213	Q9UBN7	0.02
CHEMBL710	C0007131	P31213	Q9UBP4	0.03
CHEMBL710	C0007131	P31213	Q9UBS0	0.02
CHEMBL710	C0007131	P31213	Q9UBX7	0.02
CHEMBL710	C0007131	P31213	Q9UDY4	0.04
CHEMBL710	C0007131	P31213	Q9UH17	0.02
CHEMBL710	C0007131	P31213	Q9UHD2	0.02
CHEMBL710	C0007131	P31213	Q9UHF5	0.02
CHEMBL710	C0007131	P31213	Q9UHI8	0.32
CHEMBL710	C0007131	P31213	Q9UI36	0.02
CHEMBL710	C0007131	P31213	Q9UJW0	0.02
CHEMBL710	C0007131	P31213	Q9UKK6	0.03
CHEMBL710	C0007131	P31213	Q9UKQ2	0.02
CHEMBL710	C0007131	P31213	Q9UKR3	0.02
CHEMBL710	C0007131	P31213	Q9UKV0	0.08
CHEMBL710	C0007131	P31213	Q9UL03	0.03
CHEMBL710	C0007131	P31213	Q9ULC4	0.03
CHEMBL710	C0007131	P31213	Q9ULV4	0.3
CHEMBL710	C0007131	P31213	Q9ULZ3	0.35
CHEMBL710	C0007131	P31213	Q9UM47	0.39
CHEMBL710	C0007131	P31213	Q9UM73	0.7
CHEMBL710	C0007131	P31213	Q9UNL4	0.02
CHEMBL710	C0007131	P31213	Q9UNQ0	0.1
CHEMBL710	C0007131	P31213	Q9UP79	0.02
CHEMBL710	C0007131	P31213	Q9UPT9	0.03
CHEMBL710	C0007131	P31213	Q9UPY3	0.03
CHEMBL710	C0007131	P31213	Q9UQ07	0.02
CHEMBL710	C0007131	P31213	Q9UQ26	0.02
CHEMBL710	C0007131	P31213	Q9UQB3	0.02
CHEMBL710	C0007131	P31213	Q9Y238	0.05
CHEMBL710	C0007131	P31213	Q9Y243	0.02
CHEMBL710	C0007131	P31213	Q9Y251	0.02
CHEMBL710	C0007131	P31213	Q9Y282	0.31
CHEMBL710	C0007131	P31213	Q9Y2J2	0.09
CHEMBL710	C0007131	P31213	Q9Y2K7	0.02
CHEMBL710	C0007131	P31213	Q9Y2Q3	0.03
CHEMBL710	C0007131	P31213	Q9Y2S7	0.09
CHEMBL710	C0007131	P31213	Q9Y3B3	0.07
CHEMBL710	C0007131	P31213	Q9Y580	0.3
CHEMBL710	C0007131	P31213	Q9Y5P4	0.3
CHEMBL710	C0007131	P31213	Q9Y5W3	0.03
CHEMBL710	C0007131	P31213	Q9Y5W5	0.04
CHEMBL710	C0007131	P31213	Q9Y617	0.3
CHEMBL710	C0007131	P31213	Q9Y6K1	0.02
CHEMBL710	C0007131	P31213	Q9Y6N7	0.2
CHEMBL710	C0007131	P31213	Q9Y6Q9	0.32
CHEMBL710	C0007131	P31213	Q9Y6R7	0.1
CHEMBL710	C0007131	P31213	Q9Y6X2	0.04
CHEMBL710	C0007131	P31213	Q9Y6X8	0.05
CHEMBL1535	C0007131	Q9BYF1	A5A3E0	0.03
CHEMBL1535	C0007131	Q9BYF1	O00141	0.02
CHEMBL1535	C0007131	Q9BYF1	O00182	0.02
CHEMBL1535	C0007131	Q9BYF1	O00233	0.07
CHEMBL1535	C0007131	Q9BYF1	O00291	0.03
CHEMBL1535	C0007131	Q9BYF1	O00300	0.02
CHEMBL1535	C0007131	Q9BYF1	O00329	0.1
CHEMBL1535	C0007131	Q9BYF1	O00399	0.07
CHEMBL1535	C0007131	Q9BYF1	O00429	0.02
CHEMBL1535	C0007131	Q9BYF1	O00459	0.02
CHEMBL1535	C0007131	Q9BYF1	O00585	0.03
CHEMBL1535	C0007131	Q9BYF1	O00755	0.02
CHEMBL1535	C0007131	Q9BYF1	O00762	0.03
CHEMBL1535	C0007131	Q9BYF1	O00764	0.04
CHEMBL1535	C0007131	Q9BYF1	O14543	0.02
CHEMBL1535	C0007131	Q9BYF1	O14625	0.02
CHEMBL1535	C0007131	Q9BYF1	O14640	0.03
CHEMBL1535	C0007131	Q9BYF1	O14684	0.02
CHEMBL1535	C0007131	Q9BYF1	O14727	0.05
CHEMBL1535	C0007131	Q9BYF1	O14733	0.1
CHEMBL1535	C0007131	Q9BYF1	O14746	0.4
CHEMBL1535	C0007131	Q9BYF1	O14757	0.05
CHEMBL1535	C0007131	Q9BYF1	O14763	0.1
CHEMBL1535	C0007131	Q9BYF1	O14786	0.02
CHEMBL1535	C0007131	Q9BYF1	O14788	0.02
CHEMBL1535	C0007131	Q9BYF1	O14920	0.02
CHEMBL1535	C0007131	Q9BYF1	O14944	0.02
CHEMBL1535	C0007131	Q9BYF1	O14965	0.05
CHEMBL1535	C0007131	Q9BYF1	O14990	0.05
CHEMBL1535	C0007131	Q9BYF1	O15123	0.02
CHEMBL1535	C0007131	Q9BYF1	O15151	0.1
CHEMBL1535	C0007131	Q9BYF1	O15197	0.05
CHEMBL1535	C0007131	Q9BYF1	O15297	0.04
CHEMBL1535	C0007131	Q9BYF1	O15350	0.06
CHEMBL1535	C0007131	Q9BYF1	O15379	0.03
CHEMBL1535	C0007131	Q9BYF1	O15392	0.4
CHEMBL1535	C0007131	Q9BYF1	O15438	0.09
CHEMBL1535	C0007131	Q9BYF1	O15439	0.11
CHEMBL1535	C0007131	Q9BYF1	O15440	0.02
CHEMBL1535	C0007131	Q9BYF1	O15455	0.02
CHEMBL1535	C0007131	Q9BYF1	O15519	0.06
CHEMBL1535	C0007131	Q9BYF1	O15527	0.08
CHEMBL1535	C0007131	Q9BYF1	O15528	0.02
CHEMBL1535	C0007131	Q9BYF1	O43175	0.3
CHEMBL1535	C0007131	Q9BYF1	O43240	0.03
CHEMBL1535	C0007131	Q9BYF1	O43347	0.02
CHEMBL1535	C0007131	Q9BYF1	O43439	0.02
CHEMBL1535	C0007131	Q9BYF1	O43474	0.02
CHEMBL1535	C0007131	Q9BYF1	O43490	0.09
CHEMBL1535	C0007131	Q9BYF1	O43521	0.1
CHEMBL1535	C0007131	Q9BYF1	O43524	0.32
CHEMBL1535	C0007131	Q9BYF1	O43541	0.02
CHEMBL1535	C0007131	Q9BYF1	O43542	0.07
CHEMBL1535	C0007131	Q9BYF1	O43543	0.02
CHEMBL1535	C0007131	Q9BYF1	O60218	0.05
CHEMBL1535	C0007131	Q9BYF1	O60220	0.03
CHEMBL1535	C0007131	Q9BYF1	O60232	0.07
CHEMBL1535	C0007131	Q9BYF1	O60259	0.02
CHEMBL1535	C0007131	Q9BYF1	O60260	0.04
CHEMBL1535	C0007131	Q9BYF1	O60315	0.03
CHEMBL1535	C0007131	Q9BYF1	O60341	0.32
CHEMBL1535	C0007131	Q9BYF1	O60573	0.1
CHEMBL1535	C0007131	Q9BYF1	O60674	0.05
CHEMBL1535	C0007131	Q9BYF1	O60716	0.07
CHEMBL1535	C0007131	Q9BYF1	O60760	0.07
CHEMBL1535	C0007131	Q9BYF1	O60934	0.02
CHEMBL1535	C0007131	Q9BYF1	O75164	0.03
CHEMBL1535	C0007131	Q9BYF1	O75385	0.02
CHEMBL1535	C0007131	Q9BYF1	O75553	0.1
CHEMBL1535	C0007131	Q9BYF1	O75751	0.1
CHEMBL1535	C0007131	Q9BYF1	O75791	0.09
CHEMBL1535	C0007131	Q9BYF1	O75800	0.02
CHEMBL1535	C0007131	Q9BYF1	O75838	0.03
CHEMBL1535	C0007131	Q9BYF1	O75874	0.02
CHEMBL1535	C0007131	Q9BYF1	O75896	0.1
CHEMBL1535	C0007131	Q9BYF1	O75943	0.02
CHEMBL1535	C0007131	Q9BYF1	O75955	0.02
CHEMBL1535	C0007131	Q9BYF1	O76050	0.04
CHEMBL1535	C0007131	Q9BYF1	O94907	0.03
CHEMBL1535	C0007131	Q9BYF1	O94925	0.03
CHEMBL1535	C0007131	Q9BYF1	O95271	0.02
CHEMBL1535	C0007131	Q9BYF1	O95433	0.09
CHEMBL1535	C0007131	Q9BYF1	O95436	0.33
CHEMBL1535	C0007131	Q9BYF1	O95467	0.02
CHEMBL1535	C0007131	Q9BYF1	O95471	0.02
CHEMBL1535	C0007131	Q9BYF1	O95477	0.02
CHEMBL1535	C0007131	Q9BYF1	O95619	0.02
CHEMBL1535	C0007131	Q9BYF1	O95631	0.02
CHEMBL1535	C0007131	Q9BYF1	O95832	0.02
CHEMBL1535	C0007131	Q9BYF1	O95863	0.02
CHEMBL1535	C0007131	Q9BYF1	O95980	0.39
CHEMBL1535	C0007131	Q9BYF1	O95994	0.02
CHEMBL1535	C0007131	Q9BYF1	O95997	0.02
CHEMBL1535	C0007131	Q9BYF1	O96017	0.03
CHEMBL1535	C0007131	Q9BYF1	P00352	0.06
CHEMBL1535	C0007131	Q9BYF1	P00374	0.03
CHEMBL1535	C0007131	Q9BYF1	P00403	0.1
CHEMBL1535	C0007131	Q9BYF1	P00533	0.7
CHEMBL1535	C0007131	Q9BYF1	P00540	0.02
CHEMBL1535	C0007131	Q9BYF1	P00747	0.03
CHEMBL1535	C0007131	Q9BYF1	P00749	0.05
CHEMBL1535	C0007131	Q9BYF1	P01033	0.02
CHEMBL1535	C0007131	Q9BYF1	P01100	0.02
CHEMBL1535	C0007131	Q9BYF1	P01106	0.4
CHEMBL1535	C0007131	Q9BYF1	P01111	0.43
CHEMBL1535	C0007131	Q9BYF1	P01112	0.13
CHEMBL1535	C0007131	Q9BYF1	P01116	0.7
CHEMBL1535	C0007131	Q9BYF1	P01133	0.1
CHEMBL1535	C0007131	Q9BYF1	P01135	0.39
CHEMBL1535	C0007131	Q9BYF1	P01137	0.1
CHEMBL1535	C0007131	Q9BYF1	P01258	0.03
CHEMBL1535	C0007131	Q9BYF1	P01282	0.02
CHEMBL1535	C0007131	Q9BYF1	P01286	0.04
CHEMBL1535	C0007131	Q9BYF1	P01344	0.06
CHEMBL1535	C0007131	Q9BYF1	P01375	0.1
CHEMBL1535	C0007131	Q9BYF1	P01562	0.02
CHEMBL1535	C0007131	Q9BYF1	P01574	0.02
CHEMBL1535	C0007131	Q9BYF1	P01579	0.07
[truncated: 299,780+ more rows]

## Sheet: DR cases - Literature
drug_id	disease_cui	protein_drug	protein_disease	gda_score
CHEMBL1467	C0018099	P47989	O14529	0.1
CHEMBL1467	C0018099	P47989	O15245	0.1
CHEMBL1467	C0018099	P47989	O43826	0.1
CHEMBL1467	C0018099	P47989	O43897	0.1
CHEMBL1467	C0018099	P47989	O60507	0.1
CHEMBL1467	C0018099	P47989	O60706	0.1
CHEMBL1467	C0018099	P47989	O95477	0.1
CHEMBL1467	C0018099	P47989	O95789	0.1
CHEMBL1467	C0018099	P47989	P00492	0.13
CHEMBL1467	C0018099	P47989	P01584	0.31
CHEMBL1467	C0018099	P47989	P05181	0.1
CHEMBL1467	C0018099	P47989	P07911	0.1
CHEMBL1467	C0018099	P47989	P08237	0.1
CHEMBL1467	C0018099	P47989	P08571	0.3
CHEMBL1467	C0018099	P47989	P10632	0.1
CHEMBL1467	C0018099	P47989	P10826	0.1
CHEMBL1467	C0018099	P47989	P11473	0.1
CHEMBL1467	C0018099	P47989	P13569	0.1
CHEMBL1467	C0018099	P47989	P14210	0.1
CHEMBL1467	C0018099	P47989	P15941	0.1
CHEMBL1467	C0018099	P47989	P17252	0.1
CHEMBL1467	C0018099	P47989	P21802	0.1
CHEMBL1467	C0018099	P47989	P23468	0.1
CHEMBL1467	C0018099	P47989	P35575	0.1
CHEMBL1467	C0018099	P47989	P35680	0.11
CHEMBL1467	C0018099	P47989	P45844	0.1
CHEMBL1467	C0018099	P47989	P51787	0.1
CHEMBL1467	C0018099	P47989	P58401	0.1
CHEMBL1467	C0018099	P47989	P60891	0.1
CHEMBL1467	C0018099	P47989	P61619	0.1
CHEMBL1467	C0018099	P47989	P78509	0.1
CHEMBL1467	C0018099	P47989	Q03181	0.1
CHEMBL1467	C0018099	P47989	Q09428	0.1
CHEMBL1467	C0018099	P47989	Q13563	0.1
CHEMBL1467	C0018099	P47989	Q13733	0.1
CHEMBL1467	C0018099	P47989	Q14123	0.1
CHEMBL1467	C0018099	P47989	Q14397	0.1
CHEMBL1467	C0018099	P47989	Q14916	0.1
CHEMBL1467	C0018099	P47989	Q16515	0.1
CHEMBL1467	C0018099	P47989	Q16584	0.1
CHEMBL1467	C0018099	P47989	Q16659	0.1
CHEMBL1467	C0018099	P47989	Q5VU57	0.1
CHEMBL1467	C0018099	P47989	Q6MZW2	0.1
CHEMBL1467	C0018099	P47989	Q6NVV3	0.1
CHEMBL1467	C0018099	P47989	Q6PI25	0.1
CHEMBL1467	C0018099	P47989	Q6PI48	0.1
CHEMBL1467	C0018099	P47989	Q86UP9	0.1
CHEMBL1467	C0018099	P47989	Q86VZ6	0.1
CHEMBL1467	C0018099	P47989	Q8IZ83	0.3
CHEMBL1467	C0018099	P47989	Q8IZF0	0.1
CHEMBL1467	C0018099	P47989	Q8N1D0	0.1
CHEMBL1467	C0018099	P47989	Q8WWT9	0.1
CHEMBL1467	C0018099	P47989	Q96QP1	0.3
CHEMBL1467	C0018099	P47989	Q9H161	0.1
CHEMBL1467	C0018099	P47989	Q9H1J7	0.1
CHEMBL1467	C0018099	P47989	Q9H6U6	0.1
CHEMBL1467	C0018099	P47989	Q9NRM0	0.4
CHEMBL1467	C0018099	P47989	Q9NWB1	0.1
CHEMBL1467	C0018099	P47989	Q9NXG0	0.1
CHEMBL1467	C0018099	P47989	Q9P2S2	0.1
CHEMBL1467	C0018099	P47989	Q9UNQ0	0.42
CHEMBL1467	C0018099	P47989	Q9UQB8	0.1
CHEMBL1467	C0018099	P47989	Q9Y2G2	0.3
CHEMBL53	C0242350	P41595	O00170	0.1
CHEMBL53	C0242350	P41595	O00255	0.1
CHEMBL53	C0242350	P41595	O15379	0.2
CHEMBL53	C0242350	P41595	O60243	0.1
CHEMBL53	C0242350	P41595	O60258	0.1
CHEMBL53	C0242350	P41595	O76074	0.3
CHEMBL53	C0242350	P41595	P01137	0.21
CHEMBL53	C0242350	P41595	P01148	0.1
CHEMBL53	C0242350	P41595	P01236	0.31
CHEMBL53	C0242350	P41595	P02766	0.1
CHEMBL53	C0242350	P41595	P04278	0.3
CHEMBL53	C0242350	P41595	P05019	0.02
CHEMBL53	C0242350	P41595	P05305	0.51
CHEMBL53	C0242350	P41595	P07686	0.1
CHEMBL53	C0242350	P41595	P11362	0.1
CHEMBL53	C0242350	P41595	P12821	0.06
CHEMBL53	C0242350	P41595	P15090	0.2
CHEMBL53	C0242350	P41595	P15692	0.32
CHEMBL53	C0242350	P41595	P16520	0.03
CHEMBL53	C0242350	P41595	P17302	0.2
CHEMBL53	C0242350	P41595	P17936	0.21
CHEMBL53	C0242350	P41595	P20700	0.1
CHEMBL53	C0242350	P41595	P21554	0.2
CHEMBL53	C0242350	P41595	P23352	0.1
CHEMBL53	C0242350	P41595	P23528	0.2
CHEMBL53	C0242350	P41595	P24385	0.2
CHEMBL53	C0242350	P41595	P25101	0.5
CHEMBL53	C0242350	P41595	P29371	0.1
CHEMBL53	C0242350	P41595	P29475	0.22
CHEMBL53	C0242350	P41595	P30279	0.2
CHEMBL53	C0242350	P41595	P30968	0.1
CHEMBL53	C0242350	P41595	P33897	0.1
CHEMBL53	C0242350	P41595	P35228	0.21
CHEMBL53	C0242350	P41595	P35968	0.2
CHEMBL53	C0242350	P41595	P41231	0.2
CHEMBL53	C0242350	P41595	P43121	0.2
CHEMBL53	C0242350	P41595	P47900	0.2
CHEMBL53	C0242350	P41595	P55075	0.1
CHEMBL53	C0242350	P41595	P63167	0.21
CHEMBL53	C0242350	P41595	P78540	0.02
CHEMBL53	C0242350	P41595	P81172	0.1
CHEMBL53	C0242350	P41595	Q02108	0.1
CHEMBL53	C0242350	P41595	Q06787	0.1
CHEMBL53	C0242350	P41595	Q07817	0.5
CHEMBL53	C0242350	P41595	Q13976	0.21
CHEMBL53	C0242350	P41595	Q15223	0.02
CHEMBL53	C0242350	P41595	Q15726	0.1
CHEMBL53	C0242350	P41595	Q16828	0.1
CHEMBL53	C0242350	P41595	Q30201	0.1
CHEMBL53	C0242350	P41595	Q6X4W1	0.1
CHEMBL53	C0242350	P41595	Q6ZVN8	0.1
CHEMBL53	C0242350	P41595	Q8NFJ6	0.1
CHEMBL53	C0242350	P41595	Q8TCU5	0.3
CHEMBL53	C0242350	P41595	Q969F8	0.1
CHEMBL53	C0242350	P41595	Q9BZH6	0.1
CHEMBL53	C0242350	P41595	Q9C004	0.1
CHEMBL53	C0242350	P41595	Q9H251	0.1
CHEMBL53	C0242350	P41595	Q9HC23	0.1
CHEMBL53	C0242350	P41595	Q9NP59	0.1
CHEMBL53	C0242350	P41595	Q9P2D1	0.1
CHEMBL53	C0242350	P41595	Q9UHF0	0.1
CHEMBL53	C0242350	P41595	Q9UP52	0.1
CHEMBL53	C0242350	P21918	O00170	0.1
CHEMBL53	C0242350	P21918	O00255	0.1
CHEMBL53	C0242350	P21918	O15379	0.2
CHEMBL53	C0242350	P21918	O60243	0.1
CHEMBL53	C0242350	P21918	O60258	0.1
CHEMBL53	C0242350	P21918	O76074	0.3
CHEMBL53	C0242350	P21918	P01137	0.21
CHEMBL53	C0242350	P21918	P01148	0.1
CHEMBL53	C0242350	P21918	P01236	0.31
CHEMBL53	C0242350	P21918	P02766	0.1
CHEMBL53	C0242350	P21918	P04278	0.3
CHEMBL53	C0242350	P21918	P05019	0.02
CHEMBL53	C0242350	P21918	P05305	0.51
CHEMBL53	C0242350	P21918	P07686	0.1
CHEMBL53	C0242350	P21918	P11362	0.1
CHEMBL53	C0242350	P21918	P12821	0.06
CHEMBL53	C0242350	P21918	P15090	0.2
CHEMBL53	C0242350	P21918	P15692	0.32
CHEMBL53	C0242350	P21918	P16520	0.03
CHEMBL53	C0242350	P21918	P17302	0.2
CHEMBL53	C0242350	P21918	P17936	0.21
CHEMBL53	C0242350	P21918	P20700	0.1
CHEMBL53	C0242350	P21918	P21554	0.2
CHEMBL53	C0242350	P21918	P23352	0.1
CHEMBL53	C0242350	P21918	P23528	0.2
CHEMBL53	C0242350	P21918	P24385	0.2
CHEMBL53	C0242350	P21918	P25101	0.5
CHEMBL53	C0242350	P21918	P29371	0.1
CHEMBL53	C0242350	P21918	P29475	0.22
CHEMBL53	C0242350	P21918	P30279	0.2
CHEMBL53	C0242350	P21918	P30968	0.1
CHEMBL53	C0242350	P21918	P33897	0.1
CHEMBL53	C0242350	P21918	P35228	0.21
CHEMBL53	C0242350	P21918	P35968	0.2
CHEMBL53	C0242350	P21918	P41231	0.2
CHEMBL53	C0242350	P21918	P43121	0.2
CHEMBL53	C0242350	P21918	P47900	0.2
CHEMBL53	C0242350	P21918	P55075	0.1
CHEMBL53	C0242350	P21918	P63167	0.21
CHEMBL53	C0242350	P21918	P78540	0.02
CHEMBL53	C0242350	P21918	P81172	0.1
CHEMBL53	C0242350	P21918	Q02108	0.1
CHEMBL53	C0242350	P21918	Q06787	0.1
CHEMBL53	C0242350	P21918	Q07817	0.5
CHEMBL53	C0242350	P21918	Q13976	0.21
CHEMBL53	C0242350	P21918	Q15223	0.02
CHEMBL53	C0242350	P21918	Q15726	0.1
CHEMBL53	C0242350	P21918	Q16828	0.1
CHEMBL53	C0242350	P21918	Q30201	0.1
CHEMBL53	C0242350	P21918	Q6X4W1	0.1
CHEMBL53	C0242350	P21918	Q6ZVN8	0.1
CHEMBL53	C0242350	P21918	Q8NFJ6	0.1
CHEMBL53	C0242350	P21918	Q8TCU5	0.3
CHEMBL53	C0242350	P21918	Q969F8	0.1
CHEMBL53	C0242350	P21918	Q9BZH6	0.1
CHEMBL53	C0242350	P21918	Q9C004	0.1
CHEMBL53	C0242350	P21918	Q9H251	0.1
CHEMBL53	C0242350	P21918	Q9HC23	0.1
CHEMBL53	C0242350	P21918	Q9NP59	0.1
CHEMBL53	C0242350	P21918	Q9P2D1	0.1
CHEMBL53	C0242350	P21918	Q9UHF0	0.1
CHEMBL53	C0242350	P21918	Q9UP52	0.1
CHEMBL53	C0242350	P08913	O00170	0.1
CHEMBL53	C0242350	P08913	O00255	0.1
CHEMBL53	C0242350	P08913	O15379	0.2
CHEMBL53	C0242350	P08913	O60243	0.1
CHEMBL53	C0242350	P08913	O60258	0.1
CHEMBL53	C0242350	P08913	O76074	0.3
CHEMBL53	C0242350	P08913	P01137	0.21
CHEMBL53	C0242350	P08913	P01148	0.1
CHEMBL53	C0242350	P08913	P01236	0.31
CHEMBL53	C0242350	P08913	P02766	0.1
CHEMBL53	C0242350	P08913	P04278	0.3
CHEMBL53	C0242350	P08913	P05019	0.02
CHEMBL53	C0242350	P08913	P05305	0.51
CHEMBL53	C0242350	P08913	P07686	0.1
CHEMBL53	C0242350	P08913	P11362	0.1
CHEMBL53	C0242350	P08913	P12821	0.06
CHEMBL53	C0242350	P08913	P15090	0.2
CHEMBL53	C0242350	P08913	P15692	0.32
CHEMBL53	C0242350	P08913	P16520	0.03
CHEMBL53	C0242350	P08913	P17302	0.2
CHEMBL53	C0242350	P08913	P17936	0.21
CHEMBL53	C0242350	P08913	P20700	0.1
CHEMBL53	C0242350	P08913	P21554	0.2
CHEMBL53	C0242350	P08913	P23352	0.1
CHEMBL53	C0242350	P08913	P23528	0.2
CHEMBL53	C0242350	P08913	P24385	0.2
CHEMBL53	C0242350	P08913	P25101	0.5
CHEMBL53	C0242350	P08913	P29371	0.1
CHEMBL53	C0242350	P08913	P29475	0.22
CHEMBL53	C0242350	P08913	P30279	0.2
CHEMBL53	C0242350	P08913	P30968	0.1
CHEMBL53	C0242350	P08913	P33897	0.1
CHEMBL53	C0242350	P08913	P35228	0.21
CHEMBL53	C0242350	P08913	P35968	0.2
CHEMBL53	C0242350	P08913	P41231	0.2
CHEMBL53	C0242350	P08913	P43121	0.2
CHEMBL53	C0242350	P08913	P47900	0.2
CHEMBL53	C0242350	P08913	P55075	0.1
CHEMBL53	C0242350	P08913	P63167	0.21
CHEMBL53	C0242350	P08913	P78540	0.02
CHEMBL53	C0242350	P08913	P81172	0.1
CHEMBL53	C0242350	P08913	Q02108	0.1
CHEMBL53	C0242350	P08913	Q06787	0.1
CHEMBL53	C0242350	P08913	Q07817	0.5
CHEMBL53	C0242350	P08913	Q13976	0.21
CHEMBL53	C0242350	P08913	Q15223	0.02
CHEMBL53	C0242350	P08913	Q15726	0.1
CHEMBL53	C0242350	P08913	Q16828	0.1
CHEMBL53	C0242350	P08913	Q30201	0.1
CHEMBL53	C0242350	P08913	Q6X4W1	0.1
CHEMBL53	C0242350	P08913	Q6ZVN8	0.1
CHEMBL53	C0242350	P08913	Q8NFJ6	0.1
CHEMBL53	C0242350	P08913	Q8TCU5	0.3
CHEMBL53	C0242350	P08913	Q969F8	0.1
CHEMBL53	C0242350	P08913	Q9BZH6	0.1
CHEMBL53	C0242350	P08913	Q9C004	0.1
CHEMBL53	C0242350	P08913	Q9H251	0.1
CHEMBL53	C0242350	P08913	Q9HC23	0.1
CHEMBL53	C0242350	P08913	Q9NP59	0.1
CHEMBL53	C0242350	P08913	Q9P2D1	0.1
CHEMBL53	C0242350	P08913	Q9UHF0	0.1
CHEMBL53	C0242350	P08913	Q9UP52	0.1
CHEMBL53	C0242350	P28222	O00170	0.1
CHEMBL53	C0242350	P28222	O00255	0.1
CHEMBL53	C0242350	P28222	O15379	0.2
CHEMBL53	C0242350	P28222	O60243	0.1
CHEMBL53	C0242350	P28222	O60258	0.1
CHEMBL53	C0242350	P28222	O76074	0.3
CHEMBL53	C0242350	P28222	P01137	0.21
CHEMBL53	C0242350	P28222	P01148	0.1
CHEMBL53	C0242350	P28222	P01236	0.31
CHEMBL53	C0242350	P28222	P02766	0.1
CHEMBL53	C0242350	P28222	P04278	0.3
CHEMBL53	C0242350	P28222	P05019	0.02
CHEMBL53	C0242350	P28222	P05305	0.51
CHEMBL53	C0242350	P28222	P07686	0.1
CHEMBL53	C0242350	P28222	P11362	0.1
CHEMBL53	C0242350	P28222	P12821	0.06
CHEMBL53	C0242350	P28222	P15090	0.2
CHEMBL53	C0242350	P28222	P15692	0.32
CHEMBL53	C0242350	P28222	P16520	0.03
CHEMBL53	C0242350	P28222	P17302	0.2
CHEMBL53	C0242350	P28222	P17936	0.21
CHEMBL53	C0242350	P28222	P20700	0.1
CHEMBL53	C0242350	P28222	P21554	0.2
CHEMBL53	C0242350	P28222	P23352	0.1
CHEMBL53	C0242350	P28222	P23528	0.2
CHEMBL53	C0242350	P28222	P24385	0.2
CHEMBL53	C0242350	P28222	P25101	0.5
CHEMBL53	C0242350	P28222	P29371	0.1
CHEMBL53	C0242350	P28222	P29475	0.22
CHEMBL53	C0242350	P28222	P30279	0.2
CHEMBL53	C0242350	P28222	P30968	0.1
CHEMBL53	C0242350	P28222	P33897	0.1
CHEMBL53	C0242350	P28222	P35228	0.21
CHEMBL53	C0242350	P28222	P35968	0.2
CHEMBL53	C0242350	P28222	P41231	0.2
CHEMBL53	C0242350	P28222	P43121	0.2
CHEMBL53	C0242350	P28222	P47900	0.2
CHEMBL53	C0242350	P28222	P55075	0.1
CHEMBL53	C0242350	P28222	P63167	0.21
CHEMBL53	C0242350	P28222	P78540	0.02
CHEMBL53	C0242350	P28222	P81172	0.1
CHEMBL53	C0242350	P28222	Q02108	0.1
CHEMBL53	C0242350	P28222	Q06787	0.1
CHEMBL53	C0242350	P28222	Q07817	0.5
CHEMBL53	C0242350	P28222	Q13976	0.21
CHEMBL53	C0242350	P28222	Q15223	0.02
CHEMBL53	C0242350	P28222	Q15726	0.1
CHEMBL53	C0242350	P28222	Q16828	0.1
CHEMBL53	C0242350	P28222	Q30201	0.1
CHEMBL53	C0242350	P28222	Q6X4W1	0.1
CHEMBL53	C0242350	P28222	Q6ZVN8	0.1
CHEMBL53	C0242350	P28222	Q8NFJ6	0.1
CHEMBL53	C0242350	P28222	Q8TCU5	0.3
CHEMBL53	C0242350	P28222	Q969F8	0.1
CHEMBL53	C0242350	P28222	Q9BZH6	0.1
CHEMBL53	C0242350	P28222	Q9C004	0.1
CHEMBL53	C0242350	P28222	Q9H251	0.1
CHEMBL53	C0242350	P28222	Q9HC23	0.1
CHEMBL53	C0242350	P28222	Q9NP59	0.1
CHEMBL53	C0242350	P28222	Q9P2D1	0.1
CHEMBL53	C0242350	P28222	Q9UHF0	0.1
CHEMBL53	C0242350	P28222	Q9UP52	0.1
CHEMBL53	C0242350	P18825	O00170	0.1
CHEMBL53	C0242350	P18825	O00255	0.1
CHEMBL53	C0242350	P18825	O15379	0.2
CHEMBL53	C0242350	P18825	O60243	0.1
CHEMBL53	C0242350	P18825	O60258	0.1
CHEMBL53	C0242350	P18825	O76074	0.3
CHEMBL53	C0242350	P18825	P01137	0.21
CHEMBL53	C0242350	P18825	P01148	0.1
CHEMBL53	C0242350	P18825	P01236	0.31
CHEMBL53	C0242350	P18825	P02766	0.1
CHEMBL53	C0242350	P18825	P04278	0.3
CHEMBL53	C0242350	P18825	P05019	0.02
CHEMBL53	C0242350	P18825	P05305	0.51
CHEMBL53	C0242350	P18825	P07686	0.1
CHEMBL53	C0242350	P18825	P11362	0.1
CHEMBL53	C0242350	P18825	P12821	0.06
CHEMBL53	C0242350	P18825	P15090	0.2
CHEMBL53	C0242350	P18825	P15692	0.32
CHEMBL53	C0242350	P18825	P16520	0.03
CHEMBL53	C0242350	P18825	P17302	0.2
CHEMBL53	C0242350	P18825	P17936	0.21
CHEMBL53	C0242350	P18825	P20700	0.1
CHEMBL53	C0242350	P18825	P21554	0.2
CHEMBL53	C0242350	P18825	P23352	0.1
CHEMBL53	C0242350	P18825	P23528	0.2
CHEMBL53	C0242350	P18825	P24385	0.2
CHEMBL53	C0242350	P18825	P25101	0.5
CHEMBL53	C0242350	P18825	P29371	0.1
CHEMBL53	C0242350	P18825	P29475	0.22
CHEMBL53	C0242350	P18825	P30279	0.2
CHEMBL53	C0242350	P18825	P30968	0.1
CHEMBL53	C0242350	P18825	P33897	0.1
CHEMBL53	C0242350	P18825	P35228	0.21
CHEMBL53	C0242350	P18825	P35968	0.2
CHEMBL53	C0242350	P18825	P41231	0.2
CHEMBL53	C0242350	P18825	P43121	0.2
CHEMBL53	C0242350	P18825	P47900	0.2
CHEMBL53	C0242350	P18825	P55075	0.1
CHEMBL53	C0242350	P18825	P63167	0.21
CHEMBL53	C0242350	P18825	P78540	0.02
CHEMBL53	C0242350	P18825	P81172	0.1
CHEMBL53	C0242350	P18825	Q02108	0.1
CHEMBL53	C0242350	P18825	Q06787	0.1
CHEMBL53	C0242350	P18825	Q07817	0.5
CHEMBL53	C0242350	P18825	Q13976	0.21
CHEMBL53	C0242350	P18825	Q15223	0.02
CHEMBL53	C0242350	P18825	Q15726	0.1
CHEMBL53	C0242350	P18825	Q16828	0.1
CHEMBL53	C0242350	P18825	Q30201	0.1
CHEMBL53	C0242350	P18825	Q6X4W1	0.1
CHEMBL53	C0242350	P18825	Q6ZVN8	0.1
CHEMBL53	C0242350	P18825	Q8NFJ6	0.1
CHEMBL53	C0242350	P18825	Q8TCU5	0.3
CHEMBL53	C0242350	P18825	Q969F8	0.1
CHEMBL53	C0242350	P18825	Q9BZH6	0.1
CHEMBL53	C0242350	P18825	Q9C004	0.1
CHEMBL53	C0242350	P18825	Q9H251	0.1
CHEMBL53	C0242350	P18825	Q9HC23	0.1
CHEMBL53	C0242350	P18825	Q9NP59	0.1
CHEMBL53	C0242350	P18825	Q9P2D1	0.1
CHEMBL53	C0242350	P18825	Q9UHF0	0.1
CHEMBL53	C0242350	P18825	Q9UP52	0.1
CHEMBL53	C0242350	P18089	O00170	0.1
CHEMBL53	C0242350	P18089	O00255	0.1
CHEMBL53	C0242350	P18089	O15379	0.2
CHEMBL53	C0242350	P18089	O60243	0.1
CHEMBL53	C0242350	P18089	O60258	0.1
CHEMBL53	C0242350	P18089	O76074	0.3
CHEMBL53	C0242350	P18089	P01137	0.21
CHEMBL53	C0242350	P18089	P01148	0.1
CHEMBL53	C0242350	P18089	P01236	0.31
CHEMBL53	C0242350	P18089	P02766	0.1
CHEMBL53	C0242350	P18089	P04278	0.3
CHEMBL53	C0242350	P18089	P05019	0.02
CHEMBL53	C0242350	P18089	P05305	0.51
CHEMBL53	C0242350	P18089	P07686	0.1
CHEMBL53	C0242350	P18089	P11362	0.1
CHEMBL53	C0242350	P18089	P12821	0.06
CHEMBL53	C0242350	P18089	P15090	0.2
CHEMBL53	C0242350	P18089	P15692	0.32
CHEMBL53	C0242350	P18089	P16520	0.03
CHEMBL53	C0242350	P18089	P17302	0.2
CHEMBL53	C0242350	P18089	P17936	0.21
CHEMBL53	C0242350	P18089	P20700	0.1
CHEMBL53	C0242350	P18089	P21554	0.2
CHEMBL53	C0242350	P18089	P23352	0.1
CHEMBL53	C0242350	P18089	P23528	0.2
CHEMBL53	C0242350	P18089	P24385	0.2
CHEMBL53	C0242350	P18089	P25101	0.5
CHEMBL53	C0242350	P18089	P29371	0.1
CHEMBL53	C0242350	P18089	P29475	0.22
CHEMBL53	C0242350	P18089	P30279	0.2
CHEMBL53	C0242350	P18089	P30968	0.1
CHEMBL53	C0242350	P18089	P33897	0.1
CHEMBL53	C0242350	P18089	P35228	0.21
CHEMBL53	C0242350	P18089	P35968	0.2
CHEMBL53	C0242350	P18089	P41231	0.2
CHEMBL53	C0242350	P18089	P43121	0.2
CHEMBL53	C0242350	P18089	P47900	0.2
CHEMBL53	C0242350	P18089	P55075	0.1
CHEMBL53	C0242350	P18089	P63167	0.21
CHEMBL53	C0242350	P18089	P78540	0.02
CHEMBL53	C0242350	P18089	P81172	0.1
CHEMBL53	C0242350	P18089	Q02108	0.1
CHEMBL53	C0242350	P18089	Q06787	0.1
CHEMBL53	C0242350	P18089	Q07817	0.5
CHEMBL53	C0242350	P18089	Q13976	0.21
CHEMBL53	C0242350	P18089	Q15223	0.02
CHEMBL53	C0242350	P18089	Q15726	0.1
CHEMBL53	C0242350	P18089	Q16828	0.1
CHEMBL53	C0242350	P18089	Q30201	0.1
CHEMBL53	C0242350	P18089	Q6X4W1	0.1
CHEMBL53	C0242350	P18089	Q6ZVN8	0.1
CHEMBL53	C0242350	P18089	Q8NFJ6	0.1
CHEMBL53	C0242350	P18089	Q8TCU5	0.3
CHEMBL53	C0242350	P18089	Q969F8	0.1
CHEMBL53	C0242350	P18089	Q9BZH6	0.1
CHEMBL53	C0242350	P18089	Q9C004	0.1
CHEMBL53	C0242350	P18089	Q9H251	0.1
CHEMBL53	C0242350	P18089	Q9HC23	0.1
CHEMBL53	C0242350	P18089	Q9NP59	0.1
CHEMBL53	C0242350	P18089	Q9P2D1	0.1
CHEMBL53	C0242350	P18089	Q9UHF0	0.1
CHEMBL53	C0242350	P18089	Q9UP52	0.1
CHEMBL53	C0242350	P28221	O00170	0.1
CHEMBL53	C0242350	P28221	O00255	0.1
CHEMBL53	C0242350	P28221	O15379	0.2
CHEMBL53	C0242350	P28221	O60243	0.1
CHEMBL53	C0242350	P28221	O60258	0.1
CHEMBL53	C0242350	P28221	O76074	0.3
CHEMBL53	C0242350	P28221	P01137	0.21
CHEMBL53	C0242350	P28221	P01148	0.1
CHEMBL53	C0242350	P28221	P01236	0.31
CHEMBL53	C0242350	P28221	P02766	0.1
CHEMBL53	C0242350	P28221	P04278	0.3
CHEMBL53	C0242350	P28221	P05019	0.02
CHEMBL53	C0242350	P28221	P05305	0.51
CHEMBL53	C0242350	P28221	P07686	0.1
CHEMBL53	C0242350	P28221	P11362	0.1
CHEMBL53	C0242350	P28221	P12821	0.06
CHEMBL53	C0242350	P28221	P15090	0.2
CHEMBL53	C0242350	P28221	P15692	0.32
CHEMBL53	C0242350	P28221	P16520	0.03
CHEMBL53	C0242350	P28221	P17302	0.2
CHEMBL53	C0242350	P28221	P17936	0.21
CHEMBL53	C0242350	P28221	P20700	0.1
CHEMBL53	C0242350	P28221	P21554	0.2
CHEMBL53	C0242350	P28221	P23352	0.1
CHEMBL53	C0242350	P28221	P23528	0.2
CHEMBL53	C0242350	P28221	P24385	0.2
CHEMBL53	C0242350	P28221	P25101	0.5
CHEMBL53	C0242350	P28221	P29371	0.1
CHEMBL53	C0242350	P28221	P29475	0.22
CHEMBL53	C0242350	P28221	P30279	0.2
CHEMBL53	C0242350	P28221	P30968	0.1
CHEMBL53	C0242350	P28221	P33897	0.1
CHEMBL53	C0242350	P28221	P35228	0.21
CHEMBL53	C0242350	P28221	P35968	0.2
CHEMBL53	C0242350	P28221	P41231	0.2
CHEMBL53	C0242350	P28221	P43121	0.2
CHEMBL53	C0242350	P28221	P47900	0.2
CHEMBL53	C0242350	P28221	P55075	0.1
CHEMBL53	C0242350	P28221	P63167	0.21
CHEMBL53	C0242350	P28221	P78540	0.02
CHEMBL53	C0242350	P28221	P81172	0.1
CHEMBL53	C0242350	P28221	Q02108	0.1
CHEMBL53	C0242350	P28221	Q06787	0.1
CHEMBL53	C0242350	P28221	Q07817	0.5
CHEMBL53	C0242350	P28221	Q13976	0.21
CHEMBL53	C0242350	P28221	Q15223	0.02
CHEMBL53	C0242350	P28221	Q15726	0.1
CHEMBL53	C0242350	P28221	Q16828	0.1
CHEMBL53	C0242350	P28221	Q30201	0.1
CHEMBL53	C0242350	P28221	Q6X4W1	0.1
CHEMBL53	C0242350	P28221	Q6ZVN8	0.1
CHEMBL53	C0242350	P28221	Q8NFJ6	0.1
CHEMBL53	C0242350	P28221	Q8TCU5	0.3
CHEMBL53	C0242350	P28221	Q969F8	0.1
CHEMBL53	C0242350	P28221	Q9BZH6	0.1
CHEMBL53	C0242350	P28221	Q9C004	0.1
CHEMBL53	C0242350	P28221	Q9H251	0.1
CHEMBL53	C0242350	P28221	Q9HC23	0.1
CHEMBL53	C0242350	P28221	Q9NP59	0.1
CHEMBL53	C0242350	P28221	Q9P2D1	0.1
CHEMBL53	C0242350	P28221	Q9UHF0	0.1
CHEMBL53	C0242350	P28221	Q9UP52	0.1
CHEMBL53	C0242350	P21728	O00170	0.1
CHEMBL53	C0242350	P21728	O00255	0.1
CHEMBL53	C0242350	P21728	O15379	0.2
CHEMBL53	C0242350	P21728	O60243	0.1
CHEMBL53	C0242350	P21728	O60258	0.1
CHEMBL53	C0242350	P21728	O76074	0.3
CHEMBL53	C0242350	P21728	P01137	0.21
CHEMBL53	C0242350	P21728	P01148	0.1
CHEMBL53	C0242350	P21728	P01236	0.31
CHEMBL53	C0242350	P21728	P02766	0.1
CHEMBL53	C0242350	P21728	P04278	0.3
CHEMBL53	C0242350	P21728	P05019	0.02
CHEMBL53	C0242350	P21728	P05305	0.51
CHEMBL53	C0242350	P21728	P07686	0.1
CHEMBL53	C0242350	P21728	P11362	0.1
CHEMBL53	C0242350	P21728	P12821	0.06
CHEMBL53	C0242350	P21728	P15090	0.2
CHEMBL53	C0242350	P21728	P15692	0.32
CHEMBL53	C0242350	P21728	P16520	0.03
CHEMBL53	C0242350	P21728	P17302	0.2
CHEMBL53	C0242350	P21728	P17936	0.21
CHEMBL53	C0242350	P21728	P20700	0.1
CHEMBL53	C0242350	P21728	P21554	0.2
CHEMBL53	C0242350	P21728	P23352	0.1
CHEMBL53	C0242350	P21728	P23528	0.2
CHEMBL53	C0242350	P21728	P24385	0.2
CHEMBL53	C0242350	P21728	P25101	0.5
CHEMBL53	C0242350	P21728	P29371	0.1
CHEMBL53	C0242350	P21728	P29475	0.22
CHEMBL53	C0242350	P21728	P30279	0.2
CHEMBL53	C0242350	P21728	P30968	0.1
CHEMBL53	C0242350	P21728	P33897	0.1
CHEMBL53	C0242350	P21728	P35228	0.21
CHEMBL53	C0242350	P21728	P35968	0.2
CHEMBL53	C0242350	P21728	P41231	0.2
CHEMBL53	C0242350	P21728	P43121	0.2
CHEMBL53	C0242350	P21728	P47900	0.2
CHEMBL53	C0242350	P21728	P55075	0.1
CHEMBL53	C0242350	P21728	P63167	0.21
CHEMBL53	C0242350	P21728	P78540	0.02
CHEMBL53	C0242350	P21728	P81172	0.1
CHEMBL53	C0242350	P21728	Q02108	0.1
CHEMBL53	C0242350	P21728	Q06787	0.1
CHEMBL53	C0242350	P21728	Q07817	0.5
CHEMBL53	C0242350	P21728	Q13976	0.21
CHEMBL53	C0242350	P21728	Q15223	0.02
CHEMBL53	C0242350	P21728	Q15726	0.1
CHEMBL53	C0242350	P21728	Q16828	0.1
CHEMBL53	C0242350	P21728	Q30201	0.1
CHEMBL53	C0242350	P21728	Q6X4W1	0.1
CHEMBL53	C0242350	P21728	Q6ZVN8	0.1
CHEMBL53	C0242350	P21728	Q8NFJ6	0.1
CHEMBL53	C0242350	P21728	Q8TCU5	0.3
CHEMBL53	C0242350	P21728	Q969F8	0.1
CHEMBL53	C0242350	P21728	Q9BZH6	0.1
CHEMBL53	C0242350	P21728	Q9C004	0.1
CHEMBL53	C0242350	P21728	Q9H251	0.1
CHEMBL53	C0242350	P21728	Q9HC23	0.1
CHEMBL53	C0242350	P21728	Q9NP59	0.1
CHEMBL53	C0242350	P21728	Q9P2D1	0.1
CHEMBL53	C0242350	P21728	Q9UHF0	0.1
CHEMBL53	C0242350	P21728	Q9UP52	0.1
CHEMBL53	C0242350	P08908	O00170	0.1
CHEMBL53	C0242350	P08908	O00255	0.1
CHEMBL53	C0242350	P08908	O15379	0.2
CHEMBL53	C0242350	P08908	O60243	0.1
CHEMBL53	C0242350	P08908	O60258	0.1
CHEMBL53	C0242350	P08908	O76074	0.3
CHEMBL53	C0242350	P08908	P01137	0.21
CHEMBL53	C0242350	P08908	P01148	0.1
CHEMBL53	C0242350	P08908	P01236	0.31
CHEMBL53	C0242350	P08908	P02766	0.1
CHEMBL53	C0242350	P08908	P04278	0.3
CHEMBL53	C0242350	P08908	P05019	0.02
CHEMBL53	C0242350	P08908	P05305	0.51
CHEMBL53	C0242350	P08908	P07686	0.1
CHEMBL53	C0242350	P08908	P11362	0.1
CHEMBL53	C0242350	P08908	P12821	0.06
CHEMBL53	C0242350	P08908	P15090	0.2
CHEMBL53	C0242350	P08908	P15692	0.32
CHEMBL53	C0242350	P08908	P16520	0.03
CHEMBL53	C0242350	P08908	P17302	0.2
CHEMBL53	C0242350	P08908	P17936	0.21
CHEMBL53	C0242350	P08908	P20700	0.1
CHEMBL53	C0242350	P08908	P21554	0.2
CHEMBL53	C0242350	P08908	P23352	0.1
CHEMBL53	C0242350	P08908	P23528	0.2
CHEMBL53	C0242350	P08908	P24385	0.2
CHEMBL53	C0242350	P08908	P25101	0.5
CHEMBL53	C0242350	P08908	P29371	0.1
CHEMBL53	C0242350	P08908	P29475	0.22
CHEMBL53	C0242350	P08908	P30279	0.2
CHEMBL53	C0242350	P08908	P30968	0.1
CHEMBL53	C0242350	P08908	P33897	0.1
CHEMBL53	C0242350	P08908	P35228	0.21
CHEMBL53	C0242350	P08908	P35968	0.2
CHEMBL53	C0242350	P08908	P41231	0.2
CHEMBL53	C0242350	P08908	P43121	0.2
CHEMBL53	C0242350	P08908	P47900	0.2
CHEMBL53	C0242350	P08908	P55075	0.1
CHEMBL53	C0242350	P08908	P63167	0.21
CHEMBL53	C0242350	P08908	P78540	0.02
CHEMBL53	C0242350	P08908	P81172	0.1
CHEMBL53	C0242350	P08908	Q02108	0.1
CHEMBL53	C0242350	P08908	Q06787	0.1
CHEMBL53	C0242350	P08908	Q07817	0.5
CHEMBL53	C0242350	P08908	Q13976	0.21
CHEMBL53	C0242350	P08908	Q15223	0.02
CHEMBL53	C0242350	P08908	Q15726	0.1
CHEMBL53	C0242350	P08908	Q16828	0.1
CHEMBL53	C0242350	P08908	Q30201	0.1
CHEMBL53	C0242350	P08908	Q6X4W1	0.1
CHEMBL53	C0242350	P08908	Q6ZVN8	0.1
CHEMBL53	C0242350	P08908	Q8NFJ6	0.1
CHEMBL53	C0242350	P08908	Q8TCU5	0.3
CHEMBL53	C0242350	P08908	Q969F8	0.1
CHEMBL53	C0242350	P08908	Q9BZH6	0.1
CHEMBL53	C0242350	P08908	Q9C004	0.1
CHEMBL53	C0242350	P08908	Q9H251	0.1
CHEMBL53	C0242350	P08908	Q9HC23	0.1
CHEMBL53	C0242350	P08908	Q9NP59	0.1
CHEMBL53	C0242350	P08908	Q9P2D1	0.1
CHEMBL53	C0242350	P08908	Q9UHF0	0.1
CHEMBL53	C0242350	P08908	Q9UP52	0.1
CHEMBL53	C0242350	P14416	O00170	0.1
CHEMBL53	C0242350	P14416	O00255	0.1
CHEMBL53	C0242350	P14416	O15379	0.2
CHEMBL53	C0242350	P14416	O60243	0.1
CHEMBL53	C0242350	P14416	O60258	0.1
CHEMBL53	C0242350	P14416	O76074	0.3
CHEMBL53	C0242350	P14416	P01137	0.21
CHEMBL53	C0242350	P14416	P01148	0.1
CHEMBL53	C0242350	P14416	P01236	0.31
CHEMBL53	C0242350	P14416	P02766	0.1
CHEMBL53	C0242350	P14416	P04278	0.3
CHEMBL53	C0242350	P14416	P05019	0.02
CHEMBL53	C0242350	P14416	P05305	0.51
CHEMBL53	C0242350	P14416	P07686	0.1
CHEMBL53	C0242350	P14416	P11362	0.1
CHEMBL53	C0242350	P14416	P12821	0.06
CHEMBL53	C0242350	P14416	P15090	0.2
CHEMBL53	C0242350	P14416	P15692	0.32
CHEMBL53	C0242350	P14416	P16520	0.03
CHEMBL53	C0242350	P14416	P17302	0.2
CHEMBL53	C0242350	P14416	P17936	0.21
CHEMBL53	C0242350	P14416	P20700	0.1
CHEMBL53	C0242350	P14416	P21554	0.2
CHEMBL53	C0242350	P14416	P23352	0.1
CHEMBL53	C0242350	P14416	P23528	0.2
CHEMBL53	C0242350	P14416	P24385	0.2
CHEMBL53	C0242350	P14416	P25101	0.5
CHEMBL53	C0242350	P14416	P29371	0.1
CHEMBL53	C0242350	P14416	P29475	0.22
CHEMBL53	C0242350	P14416	P30279	0.2
CHEMBL53	C0242350	P14416	P30968	0.1
CHEMBL53	C0242350	P14416	P33897	0.1
CHEMBL53	C0242350	P14416	P35228	0.21
CHEMBL53	C0242350	P14416	P35968	0.2
CHEMBL53	C0242350	P14416	P41231	0.2
CHEMBL53	C0242350	P14416	P43121	0.2
CHEMBL53	C0242350	P14416	P47900	0.2
CHEMBL53	C0242350	P14416	P55075	0.1
CHEMBL53	C0242350	P14416	P63167	0.21
CHEMBL53	C0242350	P14416	P78540	0.02
CHEMBL53	C0242350	P14416	P81172	0.1
CHEMBL53	C0242350	P14416	Q02108	0.1
CHEMBL53	C0242350	P14416	Q06787	0.1
CHEMBL53	C0242350	P14416	Q07817	0.5
CHEMBL53	C0242350	P14416	Q13976	0.21
CHEMBL53	C0242350	P14416	Q15223	0.02
CHEMBL53	C0242350	P14416	Q15726	0.1
CHEMBL53	C0242350	P14416	Q16828	0.1
CHEMBL53	C0242350	P14416	Q30201	0.1
CHEMBL53	C0242350	P14416	Q6X4W1	0.1
CHEMBL53	C0242350	P14416	Q6ZVN8	0.1
CHEMBL53	C0242350	P14416	Q8NFJ6	0.1
CHEMBL53	C0242350	P14416	Q8TCU5	0.3
CHEMBL53	C0242350	P14416	Q969F8	0.1
CHEMBL53	C0242350	P14416	Q9BZH6	0.1
CHEMBL53	C0242350	P14416	Q9C004	0.1
CHEMBL53	C0242350	P14416	Q9H251	0.1
CHEMBL53	C0242350	P14416	Q9HC23	0.1
CHEMBL53	C0242350	P14416	Q9NP59	0.1
CHEMBL53	C0242350	P14416	Q9P2D1	0.1
CHEMBL53	C0242350	P14416	Q9UHF0	0.1
CHEMBL53	C0242350	P14416	Q9UP52	0.1
CHEMBL53	C0242350	P21917	O00170	0.1
CHEMBL53	C0242350	P21917	O00255	0.1
CHEMBL53	C0242350	P21917	O15379	0.2
CHEMBL53	C0242350	P21917	O60243	0.1
CHEMBL53	C0242350	P21917	O60258	0.1
CHEMBL53	C0242350	P21917	O76074	0.3
CHEMBL53	C0242350	P21917	P01137	0.21
CHEMBL53	C0242350	P21917	P01148	0.1
CHEMBL53	C0242350	P21917	P01236	0.31
CHEMBL53	C0242350	P21917	P02766	0.1
CHEMBL53	C0242350	P21917	P04278	0.3
CHEMBL53	C0242350	P21917	P05019	0.02
CHEMBL53	C0242350	P21917	P05305	0.51
CHEMBL53	C0242350	P21917	P07686	0.1
CHEMBL53	C0242350	P21917	P11362	0.1
CHEMBL53	C0242350	P21917	P12821	0.06
CHEMBL53	C0242350	P21917	P15090	0.2
CHEMBL53	C0242350	P21917	P15692	0.32
CHEMBL53	C0242350	P21917	P16520	0.03
CHEMBL53	C0242350	P21917	P17302	0.2
CHEMBL53	C0242350	P21917	P17936	0.21
CHEMBL53	C0242350	P21917	P20700	0.1
CHEMBL53	C0242350	P21917	P21554	0.2
CHEMBL53	C0242350	P21917	P23352	0.1
CHEMBL53	C0242350	P21917	P23528	0.2
CHEMBL53	C0242350	P21917	P24385	0.2
CHEMBL53	C0242350	P21917	P25101	0.5
CHEMBL53	C0242350	P21917	P29371	0.1
CHEMBL53	C0242350	P21917	P29475	0.22
CHEMBL53	C0242350	P21917	P30279	0.2
CHEMBL53	C0242350	P21917	P30968	0.1
CHEMBL53	C0242350	P21917	P33897	0.1
CHEMBL53	C0242350	P21917	P35228	0.21
CHEMBL53	C0242350	P21917	P35968	0.2
CHEMBL53	C0242350	P21917	P41231	0.2
CHEMBL53	C0242350	P21917	P43121	0.2
CHEMBL53	C0242350	P21917	P47900	0.2
CHEMBL53	C0242350	P21917	P55075	0.1
CHEMBL53	C0242350	P21917	P63167	0.21
CHEMBL53	C0242350	P21917	P78540	0.02
CHEMBL53	C0242350	P21917	P81172	0.1
CHEMBL53	C0242350	P21917	Q02108	0.1
CHEMBL53	C0242350	P21917	Q06787	0.1
CHEMBL53	C0242350	P21917	Q07817	0.5
CHEMBL53	C0242350	P21917	Q13976	0.21
CHEMBL53	C0242350	P21917	Q15223	0.02
CHEMBL53	C0242350	P21917	Q15726	0.1
CHEMBL53	C0242350	P21917	Q16828	0.1
CHEMBL53	C0242350	P21917	Q30201	0.1
CHEMBL53	C0242350	P21917	Q6X4W1	0.1
CHEMBL53	C0242350	P21917	Q6ZVN8	0.1
CHEMBL53	C0242350	P21917	Q8NFJ6	0.1
CHEMBL53	C0242350	P21917	Q8TCU5	0.3
CHEMBL53	C0242350	P21917	Q969F8	0.1
CHEMBL53	C0242350	P21917	Q9BZH6	0.1
CHEMBL53	C0242350	P21917	Q9C004	0.1
CHEMBL53	C0242350	P21917	Q9H251	0.1
CHEMBL53	C0242350	P21917	Q9HC23	0.1
CHEMBL53	C0242350	P21917	Q9NP59	0.1
CHEMBL53	C0242350	P21917	Q9P2D1	0.1
CHEMBL53	C0242350	P21917	Q9UHF0	0.1
CHEMBL53	C0242350	P21917	Q9UP52	0.1
CHEMBL53	C0242350	P28223	O00170	0.1
CHEMBL53	C0242350	P28223	O00255	0.1
CHEMBL53	C0242350	P28223	O15379	0.2
CHEMBL53	C0242350	P28223	O60243	0.1
CHEMBL53	C0242350	P28223	O60258	0.1
CHEMBL53	C0242350	P28223	O76074	0.3
CHEMBL53	C0242350	P28223	P01137	0.21
CHEMBL53	C0242350	P28223	P01148	0.1
CHEMBL53	C0242350	P28223	P01236	0.31
CHEMBL53	C0242350	P28223	P02766	0.1
CHEMBL53	C0242350	P28223	P04278	0.3
CHEMBL53	C0242350	P28223	P05019	0.02
CHEMBL53	C0242350	P28223	P05305	0.51
CHEMBL53	C0242350	P28223	P07686	0.1
CHEMBL53	C0242350	P28223	P11362	0.1
CHEMBL53	C0242350	P28223	P12821	0.06
CHEMBL53	C0242350	P28223	P15090	0.2
CHEMBL53	C0242350	P28223	P15692	0.32
CHEMBL53	C0242350	P28223	P16520	0.03
CHEMBL53	C0242350	P28223	P17302	0.2
CHEMBL53	C0242350	P28223	P17936	0.21
CHEMBL53	C0242350	P28223	P20700	0.1
CHEMBL53	C0242350	P28223	P21554	0.2
CHEMBL53	C0242350	P28223	P23352	0.1
CHEMBL53	C0242350	P28223	P23528	0.2
CHEMBL53	C0242350	P28223	P24385	0.2
CHEMBL53	C0242350	P28223	P25101	0.5
CHEMBL53	C0242350	P28223	P29371	0.1
CHEMBL53	C0242350	P28223	P29475	0.22
CHEMBL53	C0242350	P28223	P30279	0.2
CHEMBL53	C0242350	P28223	P30968	0.1
CHEMBL53	C0242350	P28223	P33897	0.1
CHEMBL53	C0242350	P28223	P35228	0.21
CHEMBL53	C0242350	P28223	P35968	0.2
CHEMBL53	C0242350	P28223	P41231	0.2
CHEMBL53	C0242350	P28223	P43121	0.2
CHEMBL53	C0242350	P28223	P47900	0.2
CHEMBL53	C0242350	P28223	P55075	0.1
CHEMBL53	C0242350	P28223	P63167	0.21
CHEMBL53	C0242350	P28223	P78540	0.02
CHEMBL53	C0242350	P28223	P81172	0.1
CHEMBL53	C0242350	P28223	Q02108	0.1
CHEMBL53	C0242350	P28223	Q06787	0.1
CHEMBL53	C0242350	P28223	Q07817	0.5
CHEMBL53	C0242350	P28223	Q13976	0.21
CHEMBL53	C0242350	P28223	Q15223	0.02
CHEMBL53	C0242350	P28223	Q15726	0.1
CHEMBL53	C0242350	P28223	Q16828	0.1
CHEMBL53	C0242350	P28223	Q30201	0.1
CHEMBL53	C0242350	P28223	Q6X4W1	0.1
CHEMBL53	C0242350	P28223	Q6ZVN8	0.1
CHEMBL53	C0242350	P28223	Q8NFJ6	0.1
CHEMBL53	C0242350	P28223	Q8TCU5	0.3
CHEMBL53	C0242350	P28223	Q969F8	0.1
CHEMBL53	C0242350	P28223	Q9BZH6	0.1
CHEMBL53	C0242350	P28223	Q9C004	0.1
CHEMBL53	C0242350	P28223	Q9H251	0.1
CHEMBL53	C0242350	P28223	Q9HC23	0.1
CHEMBL53	C0242350	P28223	Q9NP59	0.1
CHEMBL53	C0242350	P28223	Q9P2D1	0.1
CHEMBL53	C0242350	P28223	Q9UHF0	0.1
CHEMBL53	C0242350	P28223	Q9UP52	0.1
CHEMBL53	C0242350	P28335	O00170	0.1
CHEMBL53	C0242350	P28335	O00255	0.1
CHEMBL53	C0242350	P28335	O15379	0.2
CHEMBL53	C0242350	P28335	O60243	0.1
CHEMBL53	C0242350	P28335	O60258	0.1
CHEMBL53	C0242350	P28335	O76074	0.3
CHEMBL53	C0242350	P28335	P01137	0.21
CHEMBL53	C0242350	P28335	P01148	0.1
CHEMBL53	C0242350	P28335	P01236	0.31
CHEMBL53	C0242350	P28335	P02766	0.1
CHEMBL53	C0242350	P28335	P04278	0.3
CHEMBL53	C0242350	P28335	P05019	0.02
CHEMBL53	C0242350	P28335	P05305	0.51
CHEMBL53	C0242350	P28335	P07686	0.1
CHEMBL53	C0242350	P28335	P11362	0.1
CHEMBL53	C0242350	P28335	P12821	0.06
CHEMBL53	C0242350	P28335	P15090	0.2
CHEMBL53	C0242350	P28335	P15692	0.32
CHEMBL53	C0242350	P28335	P16520	0.03
CHEMBL53	C0242350	P28335	P17302	0.2
CHEMBL53	C0242350	P28335	P17936	0.21
CHEMBL53	C0242350	P28335	P20700	0.1
CHEMBL53	C0242350	P28335	P21554	0.2
CHEMBL53	C0242350	P28335	P23352	0.1
CHEMBL53	C0242350	P28335	P23528	0.2
CHEMBL53	C0242350	P28335	P24385	0.2
CHEMBL53	C0242350	P28335	P25101	0.5
CHEMBL53	C0242350	P28335	P29371	0.1
CHEMBL53	C0242350	P28335	P29475	0.22
CHEMBL53	C0242350	P28335	P30279	0.2
CHEMBL53	C0242350	P28335	P30968	0.1
CHEMBL53	C0242350	P28335	P33897	0.1
CHEMBL53	C0242350	P28335	P35228	0.21
CHEMBL53	C0242350	P28335	P35968	0.2
CHEMBL53	C0242350	P28335	P41231	0.2
CHEMBL53	C0242350	P28335	P43121	0.2
CHEMBL53	C0242350	P28335	P47900	0.2
CHEMBL53	C0242350	P28335	P55075	0.1
CHEMBL53	C0242350	P28335	P63167	0.21
CHEMBL53	C0242350	P28335	P78540	0.02
CHEMBL53	C0242350	P28335	P81172	0.1
CHEMBL53	C0242350	P28335	Q02108	0.1
CHEMBL53	C0242350	P28335	Q06787	0.1
CHEMBL53	C0242350	P28335	Q07817	0.5
CHEMBL53	C0242350	P28335	Q13976	0.21
CHEMBL53	C0242350	P28335	Q15223	0.02
CHEMBL53	C0242350	P28335	Q15726	0.1
CHEMBL53	C0242350	P28335	Q16828	0.1
CHEMBL53	C0242350	P28335	Q30201	0.1
CHEMBL53	C0242350	P28335	Q6X4W1	0.1
CHEMBL53	C0242350	P28335	Q6ZVN8	0.1
CHEMBL53	C0242350	P28335	Q8NFJ6	0.1
CHEMBL53	C0242350	P28335	Q8TCU5	0.3
CHEMBL53	C0242350	P28335	Q969F8	0.1
CHEMBL53	C0242350	P28335	Q9BZH6	0.1
CHEMBL53	C0242350	P28335	Q9C004	0.1
CHEMBL53	C0242350	P28335	Q9H251	0.1
CHEMBL53	C0242350	P28335	Q9HC23	0.1
CHEMBL53	C0242350	P28335	Q9NP59	0.1
CHEMBL53	C0242350	P28335	Q9P2D1	0.1
CHEMBL53	C0242350	P28335	Q9UHF0	0.1
CHEMBL53	C0242350	P28335	Q9UP52	0.1
CHEMBL53	C0242350	P35462	O00170	0.1
CHEMBL53	C0242350	P35462	O00255	0.1
CHEMBL53	C0242350	P35462	O15379	0.2
CHEMBL53	C0242350	P35462	O60243	0.1
CHEMBL53	C0242350	P35462	O60258	0.1
CHEMBL53	C0242350	P35462	O76074	0.3
CHEMBL53	C0242350	P35462	P01137	0.21
CHEMBL53	C0242350	P35462	P01148	0.1
CHEMBL53	C0242350	P35462	P01236	0.31
CHEMBL53	C0242350	P35462	P02766	0.1
CHEMBL53	C0242350	P35462	P04278	0.3
CHEMBL53	C0242350	P35462	P05019	0.02
CHEMBL53	C0242350	P35462	P05305	0.51
CHEMBL53	C0242350	P35462	P07686	0.1
CHEMBL53	C0242350	P35462	P11362	0.1
CHEMBL53	C0242350	P35462	P12821	0.06
CHEMBL53	C0242350	P35462	P15090	0.2
CHEMBL53	C0242350	P35462	P15692	0.32
CHEMBL53	C0242350	P35462	P16520	0.03
CHEMBL53	C0242350	P35462	P17302	0.2
CHEMBL53	C0242350	P35462	P17936	0.21
CHEMBL53	C0242350	P35462	P20700	0.1
CHEMBL53	C0242350	P35462	P21554	0.2
CHEMBL53	C0242350	P35462	P23352	0.1
CHEMBL53	C0242350	P35462	P23528	0.2
CHEMBL53	C0242350	P35462	P24385	0.2
CHEMBL53	C0242350	P35462	P25101	0.5
CHEMBL53	C0242350	P35462	P29371	0.1
CHEMBL53	C0242350	P35462	P29475	0.22
CHEMBL53	C0242350	P35462	P30279	0.2
CHEMBL53	C0242350	P35462	P30968	0.1
CHEMBL53	C0242350	P35462	P33897	0.1
CHEMBL53	C0242350	P35462	P35228	0.21
CHEMBL53	C0242350	P35462	P35968	0.2
CHEMBL53	C0242350	P35462	P41231	0.2
CHEMBL53	C0242350	P35462	P43121	0.2
CHEMBL53	C0242350	P35462	P47900	0.2
CHEMBL53	C0242350	P35462	P55075	0.1
CHEMBL53	C0242350	P35462	P63167	0.21
CHEMBL53	C0242350	P35462	P78540	0.02
CHEMBL53	C0242350	P35462	P81172	0.1
CHEMBL53	C0242350	P35462	Q02108	0.1
CHEMBL53	C0242350	P35462	Q06787	0.1
CHEMBL53	C0242350	P35462	Q07817	0.5
CHEMBL53	C0242350	P35462	Q13976	0.21
CHEMBL53	C0242350	P35462	Q15223	0.02
CHEMBL53	C0242350	P35462	Q15726	0.1
CHEMBL53	C0242350	P35462	Q16828	0.1
CHEMBL53	C0242350	P35462	Q30201	0.1
CHEMBL53	C0242350	P35462	Q6X4W1	0.1
CHEMBL53	C0242350	P35462	Q6ZVN8	0.1
CHEMBL53	C0242350	P35462	Q8NFJ6	0.1
CHEMBL53	C0242350	P35462	Q8TCU5	0.3
CHEMBL53	C0242350	P35462	Q969F8	0.1
CHEMBL53	C0242350	P35462	Q9BZH6	0.1
CHEMBL53	C0242350	P35462	Q9C004	0.1
CHEMBL53	C0242350	P35462	Q9H251	0.1
CHEMBL53	C0242350	P35462	Q9HC23	0.1
CHEMBL53	C0242350	P35462	Q9NP59	0.1
CHEMBL53	C0242350	P35462	Q9P2D1	0.1
CHEMBL53	C0242350	P35462	Q9UHF0	0.1
CHEMBL53	C0242350	P35462	Q9UP52	0.1
CHEMBL1737	C0242350	O76074	O00170	0.1
CHEMBL1737	C0242350	O76074	O00255	0.1
CHEMBL1737	C0242350	O76074	O15379	0.2
CHEMBL1737	C0242350	O76074	O60243	0.1
CHEMBL1737	C0242350	O76074	O60258	0.1
CHEMBL1737	C0242350	O76074	P01137	0.21
CHEMBL1737	C0242350	O76074	P01148	0.1
CHEMBL1737	C0242350	O76074	P01236	0.31
CHEMBL1737	C0242350	O76074	P02766	0.1
CHEMBL1737	C0242350	O76074	P04278	0.3
CHEMBL1737	C0242350	O76074	P05019	0.02
CHEMBL1737	C0242350	O76074	P05305	0.51
CHEMBL1737	C0242350	O76074	P07686	0.1
CHEMBL1737	C0242350	O76074	P11362	0.1
CHEMBL1737	C0242350	O76074	P12821	0.06
CHEMBL1737	C0242350	O76074	P15090	0.2
CHEMBL1737	C0242350	O76074	P15692	0.32
CHEMBL1737	C0242350	O76074	P16520	0.03
CHEMBL1737	C0242350	O76074	P17302	0.2
CHEMBL1737	C0242350	O76074	P17936	0.21
CHEMBL1737	C0242350	O76074	P20700	0.1
CHEMBL1737	C0242350	O76074	P21554	0.2
CHEMBL1737	C0242350	O76074	P23352	0.1
CHEMBL1737	C0242350	O76074	P23528	0.2
CHEMBL1737	C0242350	O76074	P24385	0.2
CHEMBL1737	C0242350	O76074	P25101	0.5
CHEMBL1737	C0242350	O76074	P29371	0.1
CHEMBL1737	C0242350	O76074	P29475	0.22
CHEMBL1737	C0242350	O76074	P30279	0.2
CHEMBL1737	C0242350	O76074	P30968	0.1
CHEMBL1737	C0242350	O76074	P33897	0.1
CHEMBL1737	C0242350	O76074	P35228	0.21
CHEMBL1737	C0242350	O76074	P35968	0.2
CHEMBL1737	C0242350	O76074	P41231	0.2
CHEMBL1737	C0242350	O76074	P43121	0.2
CHEMBL1737	C0242350	O76074	P47900	0.2
CHEMBL1737	C0242350	O76074	P55075	0.1
CHEMBL1737	C0242350	O76074	P63167	0.21
CHEMBL1737	C0242350	O76074	P78540	0.02
CHEMBL1737	C0242350	O76074	P81172	0.1
CHEMBL1737	C0242350	O76074	Q02108	0.1
CHEMBL1737	C0242350	O76074	Q06787	0.1
CHEMBL1737	C0242350	O76074	Q07817	0.5
CHEMBL1737	C0242350	O76074	Q13976	0.21
CHEMBL1737	C0242350	O76074	Q15223	0.02
CHEMBL1737	C0242350	O76074	Q15726	0.1
CHEMBL1737	C0242350	O76074	Q16828	0.1
CHEMBL1737	C0242350	O76074	Q30201	0.1
CHEMBL1737	C0242350	O76074	Q6X4W1	0.1
CHEMBL1737	C0242350	O76074	Q6ZVN8	0.1
CHEMBL1737	C0242350	O76074	Q8NFJ6	0.1
CHEMBL1737	C0242350	O76074	Q8TCU5	0.3
CHEMBL1737	C0242350	O76074	Q969F8	0.1
CHEMBL1737	C0242350	O76074	Q9BZH6	0.1
CHEMBL1737	C0242350	O76074	Q9C004	0.1
CHEMBL1737	C0242350	O76074	Q9H251	0.1
CHEMBL1737	C0242350	O76074	Q9HC23	0.1
CHEMBL1737	C0242350	O76074	Q9NP59	0.1
CHEMBL1737	C0242350	O76074	Q9P2D1	0.1
CHEMBL1737	C0242350	O76074	Q9UHF0	0.1
CHEMBL1737	C0242350	O76074	Q9UP52	0.1
CHEMBL779	C0242350	O76074	O00170	0.1
CHEMBL779	C0242350	O76074	O00255	0.1
CHEMBL779	C0242350	O76074	O15379	0.2
CHEMBL779	C0242350	O76074	O60243	0.1
CHEMBL779	C0242350	O76074	O60258	0.1
CHEMBL779	C0242350	O76074	P01137	0.21
CHEMBL779	C0242350	O76074	P01148	0.1
CHEMBL779	C0242350	O76074	P01236	0.31
CHEMBL779	C0242350	O76074	P02766	0.1
CHEMBL779	C0242350	O76074	P04278	0.3
CHEMBL779	C0242350	O76074	P05019	0.02
CHEMBL779	C0242350	O76074	P05305	0.51
CHEMBL779	C0242350	O76074	P07686	0.1
CHEMBL779	C0242350	O76074	P11362	0.1
CHEMBL779	C0242350	O76074	P12821	0.06
CHEMBL779	C0242350	O76074	P15090	0.2
CHEMBL779	C0242350	O76074	P15692	0.32
CHEMBL779	C0242350	O76074	P16520	0.03
CHEMBL779	C0242350	O76074	P17302	0.2
CHEMBL779	C0242350	O76074	P17936	0.21
CHEMBL779	C0242350	O76074	P20700	0.1
CHEMBL779	C0242350	O76074	P21554	0.2
CHEMBL779	C0242350	O76074	P23352	0.1
CHEMBL779	C0242350	O76074	P23528	0.2
CHEMBL779	C0242350	O76074	P24385	0.2
CHEMBL779	C0242350	O76074	P25101	0.5
CHEMBL779	C0242350	O76074	P29371	0.1
CHEMBL779	C0242350	O76074	P29475	0.22
CHEMBL779	C0242350	O76074	P30279	0.2
CHEMBL779	C0242350	O76074	P30968	0.1
CHEMBL779	C0242350	O76074	P33897	0.1
CHEMBL779	C0242350	O76074	P35228	0.21
CHEMBL779	C0242350	O76074	P35968	0.2
CHEMBL779	C0242350	O76074	P41231	0.2
CHEMBL779	C0242350	O76074	P43121	0.2
CHEMBL779	C0242350	O76074	P47900	0.2
CHEMBL779	C0242350	O76074	P55075	0.1
CHEMBL779	C0242350	O76074	P63167	0.21
CHEMBL779	C0242350	O76074	P78540	0.02
CHEMBL779	C0242350	O76074	P81172	0.1
CHEMBL779	C0242350	O76074	Q02108	0.1
CHEMBL779	C0242350	O76074	Q06787	0.1
CHEMBL779	C0242350	O76074	Q07817	0.5
CHEMBL779	C0242350	O76074	Q13976	0.21
CHEMBL779	C0242350	O76074	Q15223	0.02
CHEMBL779	C0242350	O76074	Q15726	0.1
CHEMBL779	C0242350	O76074	Q16828	0.1
CHEMBL779	C0242350	O76074	Q30201	0.1
CHEMBL779	C0242350	O76074	Q6X4W1	0.1
CHEMBL779	C0242350	O76074	Q6ZVN8	0.1
CHEMBL779	C0242350	O76074	Q8NFJ6	0.1
CHEMBL779	C0242350	O76074	Q8TCU5	0.3
CHEMBL779	C0242350	O76074	Q969F8	0.1
CHEMBL779	C0242350	O76074	Q9BZH6	0.1
CHEMBL779	C0242350	O76074	Q9C004	0.1
CHEMBL779	C0242350	O76074	Q9H251	0.1
CHEMBL779	C0242350	O76074	Q9HC23	0.1
CHEMBL779	C0242350	O76074	Q9NP59	0.1
CHEMBL779	C0242350	O76074	Q9P2D1	0.1
CHEMBL779	C0242350	O76074	Q9UHF0	0.1
CHEMBL779	C0242350	O76074	Q9UP52	0.1
CHEMBL779	C0242350	Q9HCR9	O00170	0.1
CHEMBL779	C0242350	Q9HCR9	O00255	0.1
CHEMBL779	C0242350	Q9HCR9	O15379	0.2
CHEMBL779	C0242350	Q9HCR9	O60243	0.1
CHEMBL779	C0242350	Q9HCR9	O60258	0.1
CHEMBL779	C0242350	Q9HCR9	O76074	0.3
CHEMBL779	C0242350	Q9HCR9	P01137	0.21
CHEMBL779	C0242350	Q9HCR9	P01148	0.1
CHEMBL779	C0242350	Q9HCR9	P01236	0.31
CHEMBL779	C0242350	Q9HCR9	P02766	0.1
CHEMBL779	C0242350	Q9HCR9	P04278	0.3
CHEMBL779	C0242350	Q9HCR9	P05019	0.02
CHEMBL779	C0242350	Q9HCR9	P05305	0.51
CHEMBL779	C0242350	Q9HCR9	P07686	0.1
CHEMBL779	C0242350	Q9HCR9	P11362	0.1
CHEMBL779	C0242350	Q9HCR9	P12821	0.06
CHEMBL779	C0242350	Q9HCR9	P15090	0.2
CHEMBL779	C0242350	Q9HCR9	P15692	0.32
CHEMBL779	C0242350	Q9HCR9	P16520	0.03
CHEMBL779	C0242350	Q9HCR9	P17302	0.2
CHEMBL779	C0242350	Q9HCR9	P17936	0.21
CHEMBL779	C0242350	Q9HCR9	P20700	0.1
CHEMBL779	C0242350	Q9HCR9	P21554	0.2
CHEMBL779	C0242350	Q9HCR9	P23352	0.1
CHEMBL779	C0242350	Q9HCR9	P23528	0.2
CHEMBL779	C0242350	Q9HCR9	P24385	0.2
CHEMBL779	C0242350	Q9HCR9	P25101	0.5
CHEMBL779	C0242350	Q9HCR9	P29371	0.1
CHEMBL779	C0242350	Q9HCR9	P29475	0.22
CHEMBL779	C0242350	Q9HCR9	P30279	0.2
CHEMBL779	C0242350	Q9HCR9	P30968	0.1
CHEMBL779	C0242350	Q9HCR9	P33897	0.1
CHEMBL779	C0242350	Q9HCR9	P35228	0.21
CHEMBL779	C0242350	Q9HCR9	P35968	0.2
CHEMBL779	C0242350	Q9HCR9	P41231	0.2
CHEMBL779	C0242350	Q9HCR9	P43121	0.2
CHEMBL779	C0242350	Q9HCR9	P47900	0.2
CHEMBL779	C0242350	Q9HCR9	P55075	0.1
CHEMBL779	C0242350	Q9HCR9	P63167	0.21
CHEMBL779	C0242350	Q9HCR9	P78540	0.02
CHEMBL779	C0242350	Q9HCR9	P81172	0.1
CHEMBL779	C0242350	Q9HCR9	Q02108	0.1
CHEMBL779	C0242350	Q9HCR9	Q06787	0.1
CHEMBL779	C0242350	Q9HCR9	Q07817	0.5
CHEMBL779	C0242350	Q9HCR9	Q13976	0.21
CHEMBL779	C0242350	Q9HCR9	Q15223	0.02
CHEMBL779	C0242350	Q9HCR9	Q15726	0.1
CHEMBL779	C0242350	Q9HCR9	Q16828	0.1
CHEMBL779	C0242350	Q9HCR9	Q30201	0.1
CHEMBL779	C0242350	Q9HCR9	Q6X4W1	0.1
CHEMBL779	C0242350	Q9HCR9	Q6ZVN8	0.1
CHEMBL779	C0242350	Q9HCR9	Q8NFJ6	0.1
CHEMBL779	C0242350	Q9HCR9	Q8TCU5	0.3
CHEMBL779	C0242350	Q9HCR9	Q969F8	0.1
CHEMBL779	C0242350	Q9HCR9	Q9BZH6	0.1
CHEMBL779	C0242350	Q9HCR9	Q9C004	0.1
CHEMBL779	C0242350	Q9HCR9	Q9H251	0.1
CHEMBL779	C0242350	Q9HCR9	Q9HC23	0.1
CHEMBL779	C0242350	Q9HCR9	Q9NP59	0.1
CHEMBL779	C0242350	Q9HCR9	Q9P2D1	0.1
CHEMBL779	C0242350	Q9HCR9	Q9UHF0	0.1
CHEMBL779	C0242350	Q9HCR9	Q9UP52	0.1
CHEMBL641	C1263846	O60391	F7VJQ1	0.1
CHEMBL641	C1263846	O60391	O00192	0.1
CHEMBL641	C1263846	O60391	O00222	0.32
CHEMBL641	C1263846	O60391	O00574	0.02
CHEMBL641	C1263846	O60391	O14775	0.1
CHEMBL641	C1263846	O60391	O14810	0.1
CHEMBL641	C1263846	O60391	O15041	0.1
CHEMBL641	C1263846	O60391	O15297	0.1
CHEMBL641	C1263846	O60391	O15516	0.02
CHEMBL641	C1263846	O60391	O15529	0.02
CHEMBL641	C1263846	O60391	O43184	0.1
CHEMBL641	C1263846	O60391	O43435	0.11
CHEMBL641	C1263846	O60391	O60216	0.1
CHEMBL641	C1263846	O60391	O60890	0.1
CHEMBL641	C1263846	O60391	O60934	0.1
CHEMBL641	C1263846	O60391	O75129	0.12
CHEMBL641	C1263846	O60391	O75185	0.1
CHEMBL641	C1263846	O60391	O75398	0.1
CHEMBL641	C1263846	O60391	O75962	0.1
CHEMBL641	C1263846	O60391	O95714	0.1
CHEMBL641	C1263846	O60391	P00395	0.1
CHEMBL641	C1263846	O60391	P00403	0.1
CHEMBL641	C1263846	O60391	P00414	0.1
CHEMBL641	C1263846	O60391	P00439	0.1
CHEMBL641	C1263846	O60391	P01116	0.1
CHEMBL641	C1263846	O60391	P01308	0.02
CHEMBL641	C1263846	O60391	P02458	0.1
CHEMBL641	C1263846	O60391	P02649	0.03
CHEMBL641	C1263846	O60391	P03886	0.1
CHEMBL641	C1263846	O60391	P03905	0.1
CHEMBL641	C1263846	O60391	P03915	0.1
CHEMBL641	C1263846	O60391	P03923	0.1
CHEMBL641	C1263846	O60391	P04053	0.02
CHEMBL641	C1263846	O60391	P04156	0.1
CHEMBL641	C1263846	O60391	P05019	0.1
CHEMBL641	C1263846	O60391	P05129	0.1
CHEMBL641	C1263846	O60391	P08842	0.44
CHEMBL641	C1263846	O60391	P08908	0.03
CHEMBL641	C1263846	O60391	P08913	0.1
CHEMBL641	C1263846	O60391	P09172	0.1
CHEMBL641	C1263846	O60391	P10635	0.05
CHEMBL641	C1263846	O60391	P10828	0.11
CHEMBL641	C1263846	O60391	P13224	0.1
CHEMBL641	C1263846	O60391	P13591	0.02
CHEMBL641	C1263846	O60391	P13942	0.1
CHEMBL641	C1263846	O60391	P14416	0.4
CHEMBL641	C1263846	O60391	P15502	0.1
CHEMBL641	C1263846	O60391	P15822	0.1
CHEMBL641	C1263846	O60391	P15884	0.1
CHEMBL641	C1263846	O60391	P16422	0.1
CHEMBL641	C1263846	O60391	P17302	0.02
CHEMBL641	C1263846	O60391	P17752	0.03
CHEMBL641	C1263846	O60391	P17787	0.3
CHEMBL641	C1263846	O60391	P18089	0.02
CHEMBL641	C1263846	O60391	P18825	0.04
CHEMBL641	C1263846	O60391	P20711	0.03
CHEMBL641	C1263846	O60391	P20783	0.05
CHEMBL641	C1263846	O60391	P21397	0.1
CHEMBL641	C1263846	O60391	P21554	0.31
CHEMBL641	C1263846	O60391	P21728	0.07
CHEMBL641	C1263846	O60391	P21917	0.4
CHEMBL641	C1263846	O60391	P21918	0.4
CHEMBL641	C1263846	O60391	P21964	0.5
CHEMBL641	C1263846	O60391	P23141	0.02
CHEMBL641	C1263846	O60391	P23468	0.31
CHEMBL641	C1263846	O60391	P23470	0.1
CHEMBL641	C1263846	O60391	P23560	0.1
CHEMBL641	C1263846	O60391	P23975	0.1
CHEMBL641	C1263846	O60391	P25101	0.02
CHEMBL641	C1263846	O60391	P25103	0.32
CHEMBL641	C1263846	O60391	P25106	0.02
CHEMBL641	C1263846	O60391	P27338	0.04
CHEMBL641	C1263846	O60391	P28222	0.1
CHEMBL641	C1263846	O60391	P28223	0.09
CHEMBL641	C1263846	O60391	P28335	0.02
CHEMBL641	C1263846	O60391	P29475	0.05
CHEMBL641	C1263846	O60391	P31391	0.02
CHEMBL641	C1263846	O60391	P31645	0.1
CHEMBL641	C1263846	O60391	P32245	0.02
CHEMBL641	C1263846	O60391	P32247	0.02
CHEMBL641	C1263846	O60391	P32297	0.02
CHEMBL641	C1263846	O60391	P33176	0.1
CHEMBL641	C1263846	O60391	P33897	0.1
CHEMBL641	C1263846	O60391	P35250	0.1
CHEMBL641	C1263846	O60391	P35348	0.03
CHEMBL641	C1263846	O60391	P35462	0.03
CHEMBL641	C1263846	O60391	P37173	0.1
CHEMBL641	C1263846	O60391	P38570	0.1
CHEMBL641	C1263846	O60391	P40692	0.1
CHEMBL641	C1263846	O60391	P41594	0.35
CHEMBL641	C1263846	O60391	P41970	0.04
CHEMBL641	C1263846	O60391	P42336	0.11
CHEMBL641	C1263846	O60391	P42658	0.1
CHEMBL641	C1263846	O60391	P42898	0.02
CHEMBL641	C1263846	O60391	P43003	0.02
CHEMBL641	C1263846	O60391	P43246	0.1
CHEMBL641	C1263846	O60391	P43681	0.36
CHEMBL641	C1263846	O60391	P43694	0.1
CHEMBL641	C1263846	O60391	P48029	0.11
CHEMBL641	C1263846	O60391	P48443	0.1
CHEMBL641	C1263846	O60391	P48736	0.02
CHEMBL641	C1263846	O60391	P49815	0.1
CHEMBL641	C1263846	O60391	P49902	0.1
CHEMBL641	C1263846	O60391	P49917	0.1
CHEMBL641	C1263846	O60391	P50148	0.1
CHEMBL641	C1263846	O60391	P51608	0.13
CHEMBL641	C1263846	O60391	P52701	0.1
CHEMBL641	C1263846	O60391	P52732	0.1
CHEMBL641	C1263846	O60391	P53667	0.1
CHEMBL641	C1263846	O60391	P53992	0.1
CHEMBL641	C1263846	O60391	P54198	0.1
CHEMBL641	C1263846	O60391	P54253	0.02
CHEMBL641	C1263846	O60391	P54277	0.1
CHEMBL641	C1263846	O60391	P54278	0.1
CHEMBL641	C1263846	O60391	P54762	0.03
CHEMBL641	C1263846	O60391	P54851	0.1
CHEMBL641	C1263846	O60391	P55290	0.05
CHEMBL641	C1263846	O60391	P60484	0.02
CHEMBL641	C1263846	O60391	P60880	0.1
CHEMBL641	C1263846	O60391	P63162	0.1
CHEMBL641	C1263846	O60391	P68400	0.1
CHEMBL641	C1263846	O60391	P78347	0.1
CHEMBL641	C1263846	O60391	P81133	0.1
CHEMBL641	C1263846	O60391	P98174	0.42
CHEMBL641	C1263846	O60391	Q01543	0.1
CHEMBL641	C1263846	O60391	Q01959	0.4
CHEMBL641	C1263846	O60391	Q01968	0.1
CHEMBL641	C1263846	O60391	Q03164	0.1
CHEMBL641	C1263846	O60391	Q05086	0.1
CHEMBL641	C1263846	O60391	Q06033	0.1
CHEMBL641	C1263846	O60391	Q06413	0.1
CHEMBL641	C1263846	O60391	Q06787	0.11
CHEMBL641	C1263846	O60391	Q08289	0.1
CHEMBL641	C1263846	O60391	Q08462	0.1
CHEMBL641	C1263846	O60391	Q08J23	0.1
CHEMBL641	C1263846	O60391	Q11203	0.1
CHEMBL641	C1263846	O60391	Q12879	0.14
CHEMBL641	C1263846	O60391	Q12899	0.1
CHEMBL641	C1263846	O60391	Q12955	0.1
CHEMBL641	C1263846	O60391	Q13045	0.1
CHEMBL641	C1263846	O60391	Q13064	0.1
CHEMBL641	C1263846	O60391	Q13112	0.1
CHEMBL641	C1263846	O60391	Q13224	0.02
CHEMBL641	C1263846	O60391	Q13255	0.3
CHEMBL641	C1263846	O60391	Q13875	0.1
CHEMBL641	C1263846	O60391	Q13936	0.11
CHEMBL641	C1263846	O60391	Q13976	0.11
CHEMBL641	C1263846	O60391	Q14683	0.1
CHEMBL641	C1263846	O60391	Q14831	0.35
CHEMBL641	C1263846	O60391	Q15652	0.1
CHEMBL641	C1263846	O60391	Q16623	0.02
CHEMBL641	C1263846	O60391	Q4G0U5	0.1
CHEMBL641	C1263846	O60391	Q5JU85	0.11
CHEMBL641	C1263846	O60391	Q5SZL2	0.1
CHEMBL641	C1263846	O60391	Q6DN12	0.1
CHEMBL641	C1263846	O60391	Q6KC79	0.1
CHEMBL641	C1263846	O60391	Q6N022	0.1
CHEMBL641	C1263846	O60391	Q6U841	0.1
CHEMBL641	C1263846	O60391	Q6W5P4	0.02
CHEMBL641	C1263846	O60391	Q75QN2	0.02
CHEMBL641	C1263846	O60391	Q7Z3Z4	0.1
CHEMBL641	C1263846	O60391	Q7Z408	0.1
CHEMBL641	C1263846	O60391	Q7Z570	0.02
CHEMBL641	C1263846	O60391	Q7Z5J4	0.1
CHEMBL641	C1263846	O60391	Q7Z628	0.03
CHEMBL641	C1263846	O60391	Q7Z699	0.1
CHEMBL641	C1263846	O60391	Q7Z7G8	0.1
CHEMBL641	C1263846	O60391	Q86SQ9	0.02
CHEMBL641	C1263846	O60391	Q8IVB4	0.03
CHEMBL641	C1263846	O60391	Q8IWU9	0.4
CHEMBL641	C1263846	O60391	Q8IZL9	0.1
CHEMBL641	C1263846	O60391	Q8IZT6	0.1
CHEMBL641	C1263846	O60391	Q8N2Q7	0.1
CHEMBL641	C1263846	O60391	Q8N461	0.1
CHEMBL641	C1263846	O60391	Q8NF91	0.1
CHEMBL641	C1263846	O60391	Q8NFY4	0.1
CHEMBL641	C1263846	O60391	Q8TAP4	0.1
CHEMBL641	C1263846	O60391	Q8TAX0	0.02
CHEMBL641	C1263846	O60391	Q8WUD6	0.02
CHEMBL641	C1263846	O60391	Q92574	0.1
CHEMBL641	C1263846	O60391	Q92766	0.1
CHEMBL641	C1263846	O60391	Q92890	0.1
CHEMBL641	C1263846	O60391	Q93074	0.1
CHEMBL641	C1263846	O60391	Q96HY7	0.1
CHEMBL641	C1263846	O60391	Q96MA6	0.1
CHEMBL641	C1263846	O60391	Q96PQ0	0.1
CHEMBL641	C1263846	O60391	Q96PX8	0.11
CHEMBL641	C1263846	O60391	Q96PZ7	0.1
CHEMBL641	C1263846	O60391	Q96Q07	0.02
CHEMBL641	C1263846	O60391	Q96RK0	0.3
CHEMBL641	C1263846	O60391	Q96RL7	0.1
CHEMBL641	C1263846	O60391	Q96ST3	0.1
CHEMBL641	C1263846	O60391	Q99608	0.1
CHEMBL641	C1263846	O60391	Q99622	0.1
CHEMBL641	C1263846	O60391	Q9BQJ4	0.1
CHEMBL641	C1263846	O60391	Q9BTA9	0.1
CHEMBL641	C1263846	O60391	Q9BY41	0.1
CHEMBL641	C1263846	O60391	Q9BZI7	0.11
CHEMBL641	C1263846	O60391	Q9C0A6	0.1
CHEMBL641	C1263846	O60391	Q9H1I8	0.1
CHEMBL641	C1263846	O60391	Q9H5I5	0.1
CHEMBL641	C1263846	O60391	Q9H8M5	0.1
CHEMBL641	C1263846	O60391	Q9HAR2	0.4
CHEMBL641	C1263846	O60391	Q9HBK9	0.41
CHEMBL641	C1263846	O60391	Q9HBW0	0.02
CHEMBL641	C1263846	O60391	Q9NP71	0.1
CHEMBL641	C1263846	O60391	Q9NQ89	0.1
CHEMBL641	C1263846	O60391	Q9NRF2	0.1
CHEMBL641	C1263846	O60391	Q9NRI5	0.02
CHEMBL641	C1263846	O60391	Q9NUZ1	0.1
CHEMBL641	C1263846	O60391	Q9NYX4	0.02
CHEMBL641	C1263846	O60391	Q9NZP6	0.1
CHEMBL641	C1263846	O60391	Q9P2D1	0.1
CHEMBL641	C1263846	O60391	Q9P2R6	0.1
CHEMBL641	C1263846	O60391	Q9UBM7	0.1
CHEMBL641	C1263846	O60391	Q9UDT6	0.1
CHEMBL641	C1263846	O60391	Q9UHC1	0.1
CHEMBL641	C1263846	O60391	Q9UHL9	0.1
CHEMBL641	C1263846	O60391	Q9UIG0	0.1
CHEMBL641	C1263846	O60391	Q9UJ55	0.1
CHEMBL641	C1263846	O60391	Q9UKX5	0.1
CHEMBL641	C1263846	O60391	Q9ULP9	0.1
CHEMBL641	C1263846	O60391	Q9UNF1	0.1
CHEMBL641	C1263846	O60391	Q9UQ90	0.1
CHEMBL641	C1263846	O60391	Q9UQB8	0.02
CHEMBL641	C1263846	O60391	Q9UQD0	0.1
CHEMBL641	C1263846	O60391	Q9UQE7	0.1
CHEMBL641	C1263846	O60391	Q9Y223	0.1
CHEMBL641	C1263846	O60391	Q9Y2M0	0.1
CHEMBL641	C1263846	O60391	Q9Y2X7	0.32
CHEMBL641	C1263846	O60391	Q9Y397	0.1
CHEMBL641	C1263846	O60391	Q9Y4P3	0.1
CHEMBL641	C1263846	O60391	Q9Y625	0.1
CHEMBL641	C1263846	O60391	Q9Y675	0.1
CHEMBL641	C1263846	O60391	Q9Y6K9	0.1
CHEMBL641	C1263846	O60391	Q9Y6X0	0.1
CHEMBL641	C1263846	P23975	F7VJQ1	0.1
CHEMBL641	C1263846	P23975	O00192	0.1
CHEMBL641	C1263846	P23975	O00222	0.32
CHEMBL641	C1263846	P23975	O00574	0.02
CHEMBL641	C1263846	P23975	O14775	0.1
CHEMBL641	C1263846	P23975	O14810	0.1
CHEMBL641	C1263846	P23975	O15041	0.1
CHEMBL641	C1263846	P23975	O15297	0.1
CHEMBL641	C1263846	P23975	O15516	0.02
CHEMBL641	C1263846	P23975	O15529	0.02
CHEMBL641	C1263846	P23975	O43184	0.1
CHEMBL641	C1263846	P23975	O43435	0.11
CHEMBL641	C1263846	P23975	O60216	0.1
CHEMBL641	C1263846	P23975	O60890	0.1
CHEMBL641	C1263846	P23975	O60934	0.1
CHEMBL641	C1263846	P23975	O75129	0.12
CHEMBL641	C1263846	P23975	O75185	0.1
CHEMBL641	C1263846	P23975	O75398	0.1
CHEMBL641	C1263846	P23975	O75962	0.1
CHEMBL641	C1263846	P23975	O95714	0.1
CHEMBL641	C1263846	P23975	P00395	0.1
CHEMBL641	C1263846	P23975	P00403	0.1
CHEMBL641	C1263846	P23975	P00414	0.1
CHEMBL641	C1263846	P23975	P00439	0.1
CHEMBL641	C1263846	P23975	P01116	0.1
CHEMBL641	C1263846	P23975	P01308	0.02
CHEMBL641	C1263846	P23975	P02458	0.1
CHEMBL641	C1263846	P23975	P02649	0.03
CHEMBL641	C1263846	P23975	P03886	0.1
CHEMBL641	C1263846	P23975	P03905	0.1
CHEMBL641	C1263846	P23975	P03915	0.1
CHEMBL641	C1263846	P23975	P03923	0.1
CHEMBL641	C1263846	P23975	P04053	0.02
CHEMBL641	C1263846	P23975	P04156	0.1
CHEMBL641	C1263846	P23975	P05019	0.1
CHEMBL641	C1263846	P23975	P05129	0.1
CHEMBL641	C1263846	P23975	P08842	0.44
CHEMBL641	C1263846	P23975	P08908	0.03
CHEMBL641	C1263846	P23975	P08913	0.1
CHEMBL641	C1263846	P23975	P09172	0.1
CHEMBL641	C1263846	P23975	P10635	0.05
CHEMBL641	C1263846	P23975	P10828	0.11
CHEMBL641	C1263846	P23975	P13224	0.1
CHEMBL641	C1263846	P23975	P13591	0.02
CHEMBL641	C1263846	P23975	P13942	0.1
CHEMBL641	C1263846	P23975	P14416	0.4
CHEMBL641	C1263846	P23975	P15502	0.1
CHEMBL641	C1263846	P23975	P15822	0.1
CHEMBL641	C1263846	P23975	P15884	0.1
CHEMBL641	C1263846	P23975	P16422	0.1
CHEMBL641	C1263846	P23975	P17302	0.02
CHEMBL641	C1263846	P23975	P17752	0.03
CHEMBL641	C1263846	P23975	P17787	0.3
CHEMBL641	C1263846	P23975	P18089	0.02
CHEMBL641	C1263846	P23975	P18825	0.04
CHEMBL641	C1263846	P23975	P20711	0.03
CHEMBL641	C1263846	P23975	P20783	0.05
CHEMBL641	C1263846	P23975	P21397	0.1
CHEMBL641	C1263846	P23975	P21554	0.31
CHEMBL641	C1263846	P23975	P21728	0.07
CHEMBL641	C1263846	P23975	P21917	0.4
CHEMBL641	C1263846	P23975	P21918	0.4
CHEMBL641	C1263846	P23975	P21964	0.5
CHEMBL641	C1263846	P23975	P23141	0.02
CHEMBL641	C1263846	P23975	P23468	0.31
CHEMBL641	C1263846	P23975	P23470	0.1
CHEMBL641	C1263846	P23975	P23560	0.1
CHEMBL641	C1263846	P23975	P25101	0.02
CHEMBL641	C1263846	P23975	P25103	0.32
CHEMBL641	C1263846	P23975	P25106	0.02
CHEMBL641	C1263846	P23975	P27338	0.04
CHEMBL641	C1263846	P23975	P28222	0.1
CHEMBL641	C1263846	P23975	P28223	0.09
CHEMBL641	C1263846	P23975	P28335	0.02
CHEMBL641	C1263846	P23975	P29475	0.05
CHEMBL641	C1263846	P23975	P31391	0.02
CHEMBL641	C1263846	P23975	P31645	0.1
CHEMBL641	C1263846	P23975	P32245	0.02
CHEMBL641	C1263846	P23975	P32247	0.02
CHEMBL641	C1263846	P23975	P32297	0.02
CHEMBL641	C1263846	P23975	P33176	0.1
CHEMBL641	C1263846	P23975	P33897	0.1
CHEMBL641	C1263846	P23975	P35250	0.1
CHEMBL641	C1263846	P23975	P35348	0.03
CHEMBL641	C1263846	P23975	P35462	0.03
CHEMBL641	C1263846	P23975	P37173	0.1
CHEMBL641	C1263846	P23975	P38570	0.1
CHEMBL641	C1263846	P23975	P40692	0.1
CHEMBL641	C1263846	P23975	P41594	0.35
CHEMBL641	C1263846	P23975	P41970	0.04
CHEMBL641	C1263846	P23975	P42336	0.11
CHEMBL641	C1263846	P23975	P42658	0.1
CHEMBL641	C1263846	P23975	P42898	0.02
CHEMBL641	C1263846	P23975	P43003	0.02
CHEMBL641	C1263846	P23975	P43246	0.1
CHEMBL641	C1263846	P23975	P43681	0.36
CHEMBL641	C1263846	P23975	P43694	0.1
CHEMBL641	C1263846	P23975	P48029	0.11
CHEMBL641	C1263846	P23975	P48443	0.1
CHEMBL641	C1263846	P23975	P48736	0.02
CHEMBL641	C1263846	P23975	P49815	0.1
CHEMBL641	C1263846	P23975	P49902	0.1
CHEMBL641	C1263846	P23975	P49917	0.1
CHEMBL641	C1263846	P23975	P50148	0.1
CHEMBL641	C1263846	P23975	P51608	0.13
CHEMBL641	C1263846	P23975	P52701	0.1
CHEMBL641	C1263846	P23975	P52732	0.1
CHEMBL641	C1263846	P23975	P53667	0.1
CHEMBL641	C1263846	P23975	P53992	0.1
CHEMBL641	C1263846	P23975	P54198	0.1
CHEMBL641	C1263846	P23975	P54253	0.02
CHEMBL641	C1263846	P23975	P54277	0.1
CHEMBL641	C1263846	P23975	P54278	0.1
CHEMBL641	C1263846	P23975	P54762	0.03
CHEMBL641	C1263846	P23975	P54851	0.1
CHEMBL641	C1263846	P23975	P55290	0.05
CHEMBL641	C1263846	P23975	P60484	0.02
CHEMBL641	C1263846	P23975	P60880	0.1
CHEMBL641	C1263846	P23975	P63162	0.1
CHEMBL641	C1263846	P23975	P68400	0.1
CHEMBL641	C1263846	P23975	P78347	0.1
CHEMBL641	C1263846	P23975	P81133	0.1
CHEMBL641	C1263846	P23975	P98174	0.42
CHEMBL641	C1263846	P23975	Q01543	0.1
CHEMBL641	C1263846	P23975	Q01959	0.4
CHEMBL641	C1263846	P23975	Q01968	0.1
CHEMBL641	C1263846	P23975	Q03164	0.1
CHEMBL641	C1263846	P23975	Q05086	0.1
CHEMBL641	C1263846	P23975	Q06033	0.1
CHEMBL641	C1263846	P23975	Q06413	0.1
CHEMBL641	C1263846	P23975	Q06787	0.11
CHEMBL641	C1263846	P23975	Q08289	0.1
CHEMBL641	C1263846	P23975	Q08462	0.1
CHEMBL641	C1263846	P23975	Q08J23	0.1
CHEMBL641	C1263846	P23975	Q11203	0.1
CHEMBL641	C1263846	P23975	Q12879	0.14
CHEMBL641	C1263846	P23975	Q12899	0.1
CHEMBL641	C1263846	P23975	Q12955	0.1
CHEMBL641	C1263846	P23975	Q13045	0.1
CHEMBL641	C1263846	P23975	Q13064	0.1
CHEMBL641	C1263846	P23975	Q13112	0.1
CHEMBL641	C1263846	P23975	Q13224	0.02
CHEMBL641	C1263846	P23975	Q13255	0.3
CHEMBL641	C1263846	P23975	Q13875	0.1
CHEMBL641	C1263846	P23975	Q13936	0.11
CHEMBL641	C1263846	P23975	Q13976	0.11
CHEMBL641	C1263846	P23975	Q14683	0.1
CHEMBL641	C1263846	P23975	Q14831	0.35
CHEMBL641	C1263846	P23975	Q15652	0.1
CHEMBL641	C1263846	P23975	Q16623	0.02
CHEMBL641	C1263846	P23975	Q4G0U5	0.1
CHEMBL641	C1263846	P23975	Q5JU85	0.11
CHEMBL641	C1263846	P23975	Q5SZL2	0.1
CHEMBL641	C1263846	P23975	Q6DN12	0.1
CHEMBL641	C1263846	P23975	Q6KC79	0.1
CHEMBL641	C1263846	P23975	Q6N022	0.1
CHEMBL641	C1263846	P23975	Q6U841	0.1
CHEMBL641	C1263846	P23975	Q6W5P4	0.02
CHEMBL641	C1263846	P23975	Q75QN2	0.02
CHEMBL641	C1263846	P23975	Q7Z3Z4	0.1
CHEMBL641	C1263846	P23975	Q7Z408	0.1
CHEMBL641	C1263846	P23975	Q7Z570	0.02
CHEMBL641	C1263846	P23975	Q7Z5J4	0.1
CHEMBL641	C1263846	P23975	Q7Z628	0.03
CHEMBL641	C1263846	P23975	Q7Z699	0.1
CHEMBL641	C1263846	P23975	Q7Z7G8	0.1
CHEMBL641	C1263846	P23975	Q86SQ9	0.02
CHEMBL641	C1263846	P23975	Q8IVB4	0.03
CHEMBL641	C1263846	P23975	Q8IWU9	0.4
CHEMBL641	C1263846	P23975	Q8IZL9	0.1
CHEMBL641	C1263846	P23975	Q8IZT6	0.1
CHEMBL641	C1263846	P23975	Q8N2Q7	0.1
CHEMBL641	C1263846	P23975	Q8N461	0.1
CHEMBL641	C1263846	P23975	Q8NF91	0.1
CHEMBL641	C1263846	P23975	Q8NFY4	0.1
CHEMBL641	C1263846	P23975	Q8TAP4	0.1
CHEMBL641	C1263846	P23975	Q8TAX0	0.02
CHEMBL641	C1263846	P23975	Q8WUD6	0.02
CHEMBL641	C1263846	P23975	Q92574	0.1
CHEMBL641	C1263846	P23975	Q92766	0.1
CHEMBL641	C1263846	P23975	Q92890	0.1
CHEMBL641	C1263846	P23975	Q93074	0.1
CHEMBL641	C1263846	P23975	Q96HY7	0.1
CHEMBL641	C1263846	P23975	Q96MA6	0.1
CHEMBL641	C1263846	P23975	Q96PQ0	0.1
CHEMBL641	C1263846	P23975	Q96PX8	0.11
CHEMBL641	C1263846	P23975	Q96PZ7	0.1
CHEMBL641	C1263846	P23975	Q96Q07	0.02
CHEMBL641	C1263846	P23975	Q96RK0	0.3
CHEMBL641	C1263846	P23975	Q96RL7	0.1
CHEMBL641	C1263846	P23975	Q96ST3	0.1
CHEMBL641	C1263846	P23975	Q99608	0.1
CHEMBL641	C1263846	P23975	Q99622	0.1
CHEMBL641	C1263846	P23975	Q9BQJ4	0.1
CHEMBL641	C1263846	P23975	Q9BTA9	0.1
CHEMBL641	C1263846	P23975	Q9BY41	0.1
CHEMBL641	C1263846	P23975	Q9BZI7	0.11
CHEMBL641	C1263846	P23975	Q9C0A6	0.1
CHEMBL641	C1263846	P23975	Q9H1I8	0.1
CHEMBL641	C1263846	P23975	Q9H5I5	0.1
CHEMBL641	C1263846	P23975	Q9H8M5	0.1
CHEMBL641	C1263846	P23975	Q9HAR2	0.4
CHEMBL641	C1263846	P23975	Q9HBK9	0.41
CHEMBL641	C1263846	P23975	Q9HBW0	0.02
CHEMBL641	C1263846	P23975	Q9NP71	0.1
CHEMBL641	C1263846	P23975	Q9NQ89	0.1
CHEMBL641	C1263846	P23975	Q9NRF2	0.1
CHEMBL641	C1263846	P23975	Q9NRI5	0.02
CHEMBL641	C1263846	P23975	Q9NUZ1	0.1
CHEMBL641	C1263846	P23975	Q9NYX4	0.02
CHEMBL641	C1263846	P23975	Q9NZP6	0.1
CHEMBL641	C1263846	P23975	Q9P2D1	0.1
CHEMBL641	C1263846	P23975	Q9P2R6	0.1
CHEMBL641	C1263846	P23975	Q9UBM7	0.1
CHEMBL641	C1263846	P23975	Q9UDT6	0.1
CHEMBL641	C1263846	P23975	Q9UHC1	0.1
CHEMBL641	C1263846	P23975	Q9UHL9	0.1
CHEMBL641	C1263846	P23975	Q9UIG0	0.1
CHEMBL641	C1263846	P23975	Q9UJ55	0.1
CHEMBL641	C1263846	P23975	Q9UKX5	0.1
CHEMBL641	C1263846	P23975	Q9ULP9	0.1
CHEMBL641	C1263846	P23975	Q9UNF1	0.1
CHEMBL641	C1263846	P23975	Q9UQ90	0.1
CHEMBL641	C1263846	P23975	Q9UQB8	0.02
CHEMBL641	C1263846	P23975	Q9UQD0	0.1
CHEMBL641	C1263846	P23975	Q9UQE7	0.1
CHEMBL641	C1263846	P23975	Q9Y223	0.1
CHEMBL641	C1263846	P23975	Q9Y2M0	0.1
CHEMBL641	C1263846	P23975	Q9Y2X7	0.32
CHEMBL641	C1263846	P23975	Q9Y397	0.1
CHEMBL641	C1263846	P23975	Q9Y4P3	0.1
CHEMBL641	C1263846	P23975	Q9Y625	0.1
CHEMBL641	C1263846	P23975	Q9Y675	0.1
CHEMBL641	C1263846	P23975	Q9Y6K9	0.1
CHEMBL641	C1263846	P23975	Q9Y6X0	0.1
CHEMBL641	C1263846	P31645	F7VJQ1	0.1
CHEMBL641	C1263846	P31645	O00192	0.1
CHEMBL641	C1263846	P31645	O00222	0.32
CHEMBL641	C1263846	P31645	O00574	0.02
CHEMBL641	C1263846	P31645	O14775	0.1
CHEMBL641	C1263846	P31645	O14810	0.1
CHEMBL641	C1263846	P31645	O15041	0.1
CHEMBL641	C1263846	P31645	O15297	0.1
CHEMBL641	C1263846	P31645	O15516	0.02
CHEMBL641	C1263846	P31645	O15529	0.02
CHEMBL641	C1263846	P31645	O43184	0.1
CHEMBL641	C1263846	P31645	O43435	0.11
CHEMBL641	C1263846	P31645	O60216	0.1
CHEMBL641	C1263846	P31645	O60890	0.1
CHEMBL641	C1263846	P31645	O60934	0.1
CHEMBL641	C1263846	P31645	O75129	0.12
CHEMBL641	C1263846	P31645	O75185	0.1
CHEMBL641	C1263846	P31645	O75398	0.1
CHEMBL641	C1263846	P31645	O75962	0.1
CHEMBL641	C1263846	P31645	O95714	0.1
CHEMBL641	C1263846	P31645	P00395	0.1
CHEMBL641	C1263846	P31645	P00403	0.1
CHEMBL641	C1263846	P31645	P00414	0.1
CHEMBL641	C1263846	P31645	P00439	0.1
CHEMBL641	C1263846	P31645	P01116	0.1
CHEMBL641	C1263846	P31645	P01308	0.02
CHEMBL641	C1263846	P31645	P02458	0.1
CHEMBL641	C1263846	P31645	P02649	0.03
CHEMBL641	C1263846	P31645	P03886	0.1
CHEMBL641	C1263846	P31645	P03905	0.1
CHEMBL641	C1263846	P31645	P03915	0.1
CHEMBL641	C1263846	P31645	P03923	0.1
CHEMBL641	C1263846	P31645	P04053	0.02
CHEMBL641	C1263846	P31645	P04156	0.1
CHEMBL641	C1263846	P31645	P05019	0.1
CHEMBL641	C1263846	P31645	P05129	0.1
CHEMBL641	C1263846	P31645	P08842	0.44
CHEMBL641	C1263846	P31645	P08908	0.03
CHEMBL641	C1263846	P31645	P08913	0.1
CHEMBL641	C1263846	P31645	P09172	0.1
CHEMBL641	C1263846	P31645	P10635	0.05
CHEMBL641	C1263846	P31645	P10828	0.11
CHEMBL641	C1263846	P31645	P13224	0.1
CHEMBL641	C1263846	P31645	P13591	0.02
CHEMBL641	C1263846	P31645	P13942	0.1
CHEMBL641	C1263846	P31645	P14416	0.4
CHEMBL641	C1263846	P31645	P15502	0.1
CHEMBL641	C1263846	P31645	P15822	0.1
CHEMBL641	C1263846	P31645	P15884	0.1
CHEMBL641	C1263846	P31645	P16422	0.1
CHEMBL641	C1263846	P31645	P17302	0.02
CHEMBL641	C1263846	P31645	P17752	0.03
CHEMBL641	C1263846	P31645	P17787	0.3
CHEMBL641	C1263846	P31645	P18089	0.02
CHEMBL641	C1263846	P31645	P18825	0.04
CHEMBL641	C1263846	P31645	P20711	0.03
CHEMBL641	C1263846	P31645	P20783	0.05
CHEMBL641	C1263846	P31645	P21397	0.1
CHEMBL641	C1263846	P31645	P21554	0.31
CHEMBL641	C1263846	P31645	P21728	0.07
CHEMBL641	C1263846	P31645	P21917	0.4
CHEMBL641	C1263846	P31645	P21918	0.4
CHEMBL641	C1263846	P31645	P21964	0.5
CHEMBL641	C1263846	P31645	P23141	0.02
CHEMBL641	C1263846	P31645	P23468	0.31
CHEMBL641	C1263846	P31645	P23470	0.1
CHEMBL641	C1263846	P31645	P23560	0.1
CHEMBL641	C1263846	P31645	P23975	0.1
CHEMBL641	C1263846	P31645	P25101	0.02
CHEMBL641	C1263846	P31645	P25103	0.32
CHEMBL641	C1263846	P31645	P25106	0.02
CHEMBL641	C1263846	P31645	P27338	0.04
CHEMBL641	C1263846	P31645	P28222	0.1
CHEMBL641	C1263846	P31645	P28223	0.09
CHEMBL641	C1263846	P31645	P28335	0.02
CHEMBL641	C1263846	P31645	P29475	0.05
CHEMBL641	C1263846	P31645	P31391	0.02
CHEMBL641	C1263846	P31645	P32245	0.02
CHEMBL641	C1263846	P31645	P32247	0.02
CHEMBL641	C1263846	P31645	P32297	0.02
CHEMBL641	C1263846	P31645	P33176	0.1
CHEMBL641	C1263846	P31645	P33897	0.1
CHEMBL641	C1263846	P31645	P35250	0.1
CHEMBL641	C1263846	P31645	P35348	0.03
CHEMBL641	C1263846	P31645	P35462	0.03
CHEMBL641	C1263846	P31645	P37173	0.1
CHEMBL641	C1263846	P31645	P38570	0.1
CHEMBL641	C1263846	P31645	P40692	0.1
CHEMBL641	C1263846	P31645	P41594	0.35
CHEMBL641	C1263846	P31645	P41970	0.04
CHEMBL641	C1263846	P31645	P42336	0.11
CHEMBL641	C1263846	P31645	P42658	0.1
CHEMBL641	C1263846	P31645	P42898	0.02
CHEMBL641	C1263846	P31645	P43003	0.02
CHEMBL641	C1263846	P31645	P43246	0.1
CHEMBL641	C1263846	P31645	P43681	0.36
CHEMBL641	C1263846	P31645	P43694	0.1
CHEMBL641	C1263846	P31645	P48029	0.11
CHEMBL641	C1263846	P31645	P48443	0.1
CHEMBL641	C1263846	P31645	P48736	0.02
CHEMBL641	C1263846	P31645	P49815	0.1
CHEMBL641	C1263846	P31645	P49902	0.1
CHEMBL641	C1263846	P31645	P49917	0.1
CHEMBL641	C1263846	P31645	P50148	0.1
CHEMBL641	C1263846	P31645	P51608	0.13
CHEMBL641	C1263846	P31645	P52701	0.1
CHEMBL641	C1263846	P31645	P52732	0.1
CHEMBL641	C1263846	P31645	P53667	0.1
CHEMBL641	C1263846	P31645	P53992	0.1
CHEMBL641	C1263846	P31645	P54198	0.1
CHEMBL641	C1263846	P31645	P54253	0.02
CHEMBL641	C1263846	P31645	P54277	0.1
CHEMBL641	C1263846	P31645	P54278	0.1
CHEMBL641	C1263846	P31645	P54762	0.03
CHEMBL641	C1263846	P31645	P54851	0.1
CHEMBL641	C1263846	P31645	P55290	0.05
CHEMBL641	C1263846	P31645	P60484	0.02
CHEMBL641	C1263846	P31645	P60880	0.1
CHEMBL641	C1263846	P31645	P63162	0.1
CHEMBL641	C1263846	P31645	P68400	0.1
CHEMBL641	C1263846	P31645	P78347	0.1
CHEMBL641	C1263846	P31645	P81133	0.1
CHEMBL641	C1263846	P31645	P98174	0.42
CHEMBL641	C1263846	P31645	Q01543	0.1
CHEMBL641	C1263846	P31645	Q01959	0.4
CHEMBL641	C1263846	P31645	Q01968	0.1
CHEMBL641	C1263846	P31645	Q03164	0.1
CHEMBL641	C1263846	P31645	Q05086	0.1
CHEMBL641	C1263846	P31645	Q06033	0.1
CHEMBL641	C1263846	P31645	Q06413	0.1
CHEMBL641	C1263846	P31645	Q06787	0.11
CHEMBL641	C1263846	P31645	Q08289	0.1
CHEMBL641	C1263846	P31645	Q08462	0.1
CHEMBL641	C1263846	P31645	Q08J23	0.1
CHEMBL641	C1263846	P31645	Q11203	0.1
CHEMBL641	C1263846	P31645	Q12879	0.14
CHEMBL641	C1263846	P31645	Q12899	0.1
CHEMBL641	C1263846	P31645	Q12955	0.1
CHEMBL641	C1263846	P31645	Q13045	0.1
CHEMBL641	C1263846	P31645	Q13064	0.1
CHEMBL641	C1263846	P31645	Q13112	0.1
CHEMBL641	C1263846	P31645	Q13224	0.02
CHEMBL641	C1263846	P31645	Q13255	0.3
CHEMBL641	C1263846	P31645	Q13875	0.1
CHEMBL641	C1263846	P31645	Q13936	0.11
CHEMBL641	C1263846	P31645	Q13976	0.11
CHEMBL641	C1263846	P31645	Q14683	0.1
CHEMBL641	C1263846	P31645	Q14831	0.35
CHEMBL641	C1263846	P31645	Q15652	0.1
CHEMBL641	C1263846	P31645	Q16623	0.02
CHEMBL641	C1263846	P31645	Q4G0U5	0.1
CHEMBL641	C1263846	P31645	Q5JU85	0.11
CHEMBL641	C1263846	P31645	Q5SZL2	0.1
CHEMBL641	C1263846	P31645	Q6DN12	0.1
CHEMBL641	C1263846	P31645	Q6KC79	0.1
CHEMBL641	C1263846	P31645	Q6N022	0.1
CHEMBL641	C1263846	P31645	Q6U841	0.1
CHEMBL641	C1263846	P31645	Q6W5P4	0.02
CHEMBL641	C1263846	P31645	Q75QN2	0.02
CHEMBL641	C1263846	P31645	Q7Z3Z4	0.1
CHEMBL641	C1263846	P31645	Q7Z408	0.1
CHEMBL641	C1263846	P31645	Q7Z570	0.02
CHEMBL641	C1263846	P31645	Q7Z5J4	0.1
CHEMBL641	C1263846	P31645	Q7Z628	0.03
CHEMBL641	C1263846	P31645	Q7Z699	0.1
CHEMBL641	C1263846	P31645	Q7Z7G8	0.1
CHEMBL641	C1263846	P31645	Q86SQ9	0.02
CHEMBL641	C1263846	P31645	Q8IVB4	0.03
CHEMBL641	C1263846	P31645	Q8IWU9	0.4
CHEMBL641	C1263846	P31645	Q8IZL9	0.1
CHEMBL641	C1263846	P31645	Q8IZT6	0.1
CHEMBL641	C1263846	P31645	Q8N2Q7	0.1
CHEMBL641	C1263846	P31645	Q8N461	0.1
CHEMBL641	C1263846	P31645	Q8NF91	0.1
CHEMBL641	C1263846	P31645	Q8NFY4	0.1
CHEMBL641	C1263846	P31645	Q8TAP4	0.1
CHEMBL641	C1263846	P31645	Q8TAX0	0.02
CHEMBL641	C1263846	P31645	Q8WUD6	0.02
CHEMBL641	C1263846	P31645	Q92574	0.1
CHEMBL641	C1263846	P31645	Q92766	0.1
CHEMBL641	C1263846	P31645	Q92890	0.1
CHEMBL641	C1263846	P31645	Q93074	0.1
CHEMBL641	C1263846	P31645	Q96HY7	0.1
CHEMBL641	C1263846	P31645	Q96MA6	0.1
CHEMBL641	C1263846	P31645	Q96PQ0	0.1
CHEMBL641	C1263846	P31645	Q96PX8	0.11
CHEMBL641	C1263846	P31645	Q96PZ7	0.1
CHEMBL641	C1263846	P31645	Q96Q07	0.02
CHEMBL641	C1263846	P31645	Q96RK0	0.3
CHEMBL641	C1263846	P31645	Q96RL7	0.1
CHEMBL641	C1263846	P31645	Q96ST3	0.1
CHEMBL641	C1263846	P31645	Q99608	0.1
CHEMBL641	C1263846	P31645	Q99622	0.1
CHEMBL641	C1263846	P31645	Q9BQJ4	0.1
CHEMBL641	C1263846	P31645	Q9BTA9	0.1
CHEMBL641	C1263846	P31645	Q9BY41	0.1
CHEMBL641	C1263846	P31645	Q9BZI7	0.11
CHEMBL641	C1263846	P31645	Q9C0A6	0.1
CHEMBL641	C1263846	P31645	Q9H1I8	0.1
CHEMBL641	C1263846	P31645	Q9H5I5	0.1
CHEMBL641	C1263846	P31645	Q9H8M5	0.1
CHEMBL641	C1263846	P31645	Q9HAR2	0.4
CHEMBL641	C1263846	P31645	Q9HBK9	0.41
CHEMBL641	C1263846	P31645	Q9HBW0	0.02
CHEMBL641	C1263846	P31645	Q9NP71	0.1
CHEMBL641	C1263846	P31645	Q9NQ89	0.1
CHEMBL641	C1263846	P31645	Q9NRF2	0.1
CHEMBL641	C1263846	P31645	Q9NRI5	0.02
CHEMBL641	C1263846	P31645	Q9NUZ1	0.1
CHEMBL641	C1263846	P31645	Q9NYX4	0.02
CHEMBL641	C1263846	P31645	Q9NZP6	0.1
CHEMBL641	C1263846	P31645	Q9P2D1	0.1
CHEMBL641	C1263846	P31645	Q9P2R6	0.1
CHEMBL641	C1263846	P31645	Q9UBM7	0.1
CHEMBL641	C1263846	P31645	Q9UDT6	0.1
CHEMBL641	C1263846	P31645	Q9UHC1	0.1
CHEMBL641	C1263846	P31645	Q9UHL9	0.1
CHEMBL641	C1263846	P31645	Q9UIG0	0.1
CHEMBL641	C1263846	P31645	Q9UJ55	0.1
CHEMBL641	C1263846	P31645	Q9UKX5	0.1
CHEMBL641	C1263846	P31645	Q9ULP9	0.1
CHEMBL641	C1263846	P31645	Q9UNF1	0.1
CHEMBL641	C1263846	P31645	Q9UQ90	0.1
CHEMBL641	C1263846	P31645	Q9UQB8	0.02
CHEMBL641	C1263846	P31645	Q9UQD0	0.1
CHEMBL641	C1263846	P31645	Q9UQE7	0.1
CHEMBL641	C1263846	P31645	Q9Y223	0.1
CHEMBL641	C1263846	P31645	Q9Y2M0	0.1
CHEMBL641	C1263846	P31645	Q9Y2X7	0.32
CHEMBL641	C1263846	P31645	Q9Y397	0.1
CHEMBL641	C1263846	P31645	Q9Y4P3	0.1
CHEMBL641	C1263846	P31645	Q9Y625	0.1
CHEMBL641	C1263846	P31645	Q9Y675	0.1
CHEMBL641	C1263846	P31645	Q9Y6K9	0.1
CHEMBL641	C1263846	P31645	Q9Y6X0	0.1
CHEMBL641	C1263846	P41145	F7VJQ1	0.1
CHEMBL641	C1263846	P41145	O00192	0.1
CHEMBL641	C1263846	P41145	O00222	0.32
CHEMBL641	C1263846	P41145	O00574	0.02
CHEMBL641	C1263846	P41145	O14775	0.1
CHEMBL641	C1263846	P41145	O14810	0.1
CHEMBL641	C1263846	P41145	O15041	0.1
CHEMBL641	C1263846	P41145	O15297	0.1
CHEMBL641	C1263846	P41145	O15516	0.02
CHEMBL641	C1263846	P41145	O15529	0.02
CHEMBL641	C1263846	P41145	O43184	0.1
CHEMBL641	C1263846	P41145	O43435	0.11
CHEMBL641	C1263846	P41145	O60216	0.1
CHEMBL641	C1263846	P41145	O60890	0.1
CHEMBL641	C1263846	P41145	O60934	0.1
CHEMBL641	C1263846	P41145	O75129	0.12
CHEMBL641	C1263846	P41145	O75185	0.1
CHEMBL641	C1263846	P41145	O75398	0.1
CHEMBL641	C1263846	P41145	O75962	0.1
CHEMBL641	C1263846	P41145	O95714	0.1
CHEMBL641	C1263846	P41145	P00395	0.1
CHEMBL641	C1263846	P41145	P00403	0.1
CHEMBL641	C1263846	P41145	P00414	0.1
CHEMBL641	C1263846	P41145	P00439	0.1
CHEMBL641	C1263846	P41145	P01116	0.1
CHEMBL641	C1263846	P41145	P01308	0.02
CHEMBL641	C1263846	P41145	P02458	0.1
CHEMBL641	C1263846	P41145	P02649	0.03
CHEMBL641	C1263846	P41145	P03886	0.1
CHEMBL641	C1263846	P41145	P03905	0.1
CHEMBL641	C1263846	P41145	P03915	0.1
CHEMBL641	C1263846	P41145	P03923	0.1
CHEMBL641	C1263846	P41145	P04053	0.02
CHEMBL641	C1263846	P41145	P04156	0.1
CHEMBL641	C1263846	P41145	P05019	0.1
CHEMBL641	C1263846	P41145	P05129	0.1
CHEMBL641	C1263846	P41145	P08842	0.44
CHEMBL641	C1263846	P41145	P08908	0.03
CHEMBL641	C1263846	P41145	P08913	0.1
CHEMBL641	C1263846	P41145	P09172	0.1
CHEMBL641	C1263846	P41145	P10635	0.05
CHEMBL641	C1263846	P41145	P10828	0.11
CHEMBL641	C1263846	P41145	P13224	0.1
CHEMBL641	C1263846	P41145	P13591	0.02
CHEMBL641	C1263846	P41145	P13942	0.1
CHEMBL641	C1263846	P41145	P14416	0.4
CHEMBL641	C1263846	P41145	P15502	0.1
CHEMBL641	C1263846	P41145	P15822	0.1
CHEMBL641	C1263846	P41145	P15884	0.1
CHEMBL641	C1263846	P41145	P16422	0.1
CHEMBL641	C1263846	P41145	P17302	0.02
CHEMBL641	C1263846	P41145	P17752	0.03
CHEMBL641	C1263846	P41145	P17787	0.3
CHEMBL641	C1263846	P41145	P18089	0.02
CHEMBL641	C1263846	P41145	P18825	0.04
CHEMBL641	C1263846	P41145	P20711	0.03
CHEMBL641	C1263846	P41145	P20783	0.05
CHEMBL641	C1263846	P41145	P21397	0.1
CHEMBL641	C1263846	P41145	P21554	0.31
CHEMBL641	C1263846	P41145	P21728	0.07
CHEMBL641	C1263846	P41145	P21917	0.4
CHEMBL641	C1263846	P41145	P21918	0.4
CHEMBL641	C1263846	P41145	P21964	0.5
CHEMBL641	C1263846	P41145	P23141	0.02
CHEMBL641	C1263846	P41145	P23468	0.31
CHEMBL641	C1263846	P41145	P23470	0.1
CHEMBL641	C1263846	P41145	P23560	0.1
CHEMBL641	C1263846	P41145	P23975	0.1
CHEMBL641	C1263846	P41145	P25101	0.02
CHEMBL641	C1263846	P41145	P25103	0.32
CHEMBL641	C1263846	P41145	P25106	0.02
CHEMBL641	C1263846	P41145	P27338	0.04
CHEMBL641	C1263846	P41145	P28222	0.1
CHEMBL641	C1263846	P41145	P28223	0.09
CHEMBL641	C1263846	P41145	P28335	0.02
CHEMBL641	C1263846	P41145	P29475	0.05
CHEMBL641	C1263846	P41145	P31391	0.02
CHEMBL641	C1263846	P41145	P31645	0.1
CHEMBL641	C1263846	P41145	P32245	0.02
CHEMBL641	C1263846	P41145	P32247	0.02
CHEMBL641	C1263846	P41145	P32297	0.02
CHEMBL641	C1263846	P41145	P33176	0.1
CHEMBL641	C1263846	P41145	P33897	0.1
CHEMBL641	C1263846	P41145	P35250	0.1
CHEMBL641	C1263846	P41145	P35348	0.03
CHEMBL641	C1263846	P41145	P35462	0.03
CHEMBL641	C1263846	P41145	P37173	0.1
CHEMBL641	C1263846	P41145	P38570	0.1
CHEMBL641	C1263846	P41145	P40692	0.1
CHEMBL641	C1263846	P41145	P41594	0.35
CHEMBL641	C1263846	P41145	P41970	0.04
CHEMBL641	C1263846	P41145	P42336	0.11
CHEMBL641	C1263846	P41145	P42658	0.1
CHEMBL641	C1263846	P41145	P42898	0.02
CHEMBL641	C1263846	P41145	P43003	0.02
CHEMBL641	C1263846	P41145	P43246	0.1
CHEMBL641	C1263846	P41145	P43681	0.36
CHEMBL641	C1263846	P41145	P43694	0.1
CHEMBL641	C1263846	P41145	P48029	0.11
CHEMBL641	C1263846	P41145	P48443	0.1
CHEMBL641	C1263846	P41145	P48736	0.02
CHEMBL641	C1263846	P41145	P49815	0.1
CHEMBL641	C1263846	P41145	P49902	0.1
CHEMBL641	C1263846	P41145	P49917	0.1
CHEMBL641	C1263846	P41145	P50148	0.1
CHEMBL641	C1263846	P41145	P51608	0.13
CHEMBL641	C1263846	P41145	P52701	0.1
CHEMBL641	C1263846	P41145	P52732	0.1
CHEMBL641	C1263846	P41145	P53667	0.1
CHEMBL641	C1263846	P41145	P53992	0.1
CHEMBL641	C1263846	P41145	P54198	0.1
CHEMBL641	C1263846	P41145	P54253	0.02
CHEMBL641	C1263846	P41145	P54277	0.1
CHEMBL641	C1263846	P41145	P54278	0.1
CHEMBL641	C1263846	P41145	P54762	0.03
CHEMBL641	C1263846	P41145	P54851	0.1
CHEMBL641	C1263846	P41145	P55290	0.05
CHEMBL641	C1263846	P41145	P60484	0.02
CHEMBL641	C1263846	P41145	P60880	0.1
CHEMBL641	C1263846	P41145	P63162	0.1
CHEMBL641	C1263846	P41145	P68400	0.1
CHEMBL641	C1263846	P41145	P78347	0.1
CHEMBL641	C1263846	P41145	P81133	0.1
CHEMBL641	C1263846	P41145	P98174	0.42
CHEMBL641	C1263846	P41145	Q01543	0.1
CHEMBL641	C1263846	P41145	Q01959	0.4
CHEMBL641	C1263846	P41145	Q01968	0.1
CHEMBL641	C1263846	P41145	Q03164	0.1
CHEMBL641	C1263846	P41145	Q05086	0.1
CHEMBL641	C1263846	P41145	Q06033	0.1
CHEMBL641	C1263846	P41145	Q06413	0.1
CHEMBL641	C1263846	P41145	Q06787	0.11
CHEMBL641	C1263846	P41145	Q08289	0.1
CHEMBL641	C1263846	P41145	Q08462	0.1
CHEMBL641	C1263846	P41145	Q08J23	0.1
CHEMBL641	C1263846	P41145	Q11203	0.1
CHEMBL641	C1263846	P41145	Q12879	0.14
CHEMBL641	C1263846	P41145	Q12899	0.1
CHEMBL641	C1263846	P41145	Q12955	0.1
CHEMBL641	C1263846	P41145	Q13045	0.1
CHEMBL641	C1263846	P41145	Q13064	0.1
CHEMBL641	C1263846	P41145	Q13112	0.1
CHEMBL641	C1263846	P41145	Q13224	0.02
CHEMBL641	C1263846	P41145	Q13255	0.3
CHEMBL641	C1263846	P41145	Q13875	0.1
CHEMBL641	C1263846	P41145	Q13936	0.11
CHEMBL641	C1263846	P41145	Q13976	0.11
CHEMBL641	C1263846	P41145	Q14683	0.1
CHEMBL641	C1263846	P41145	Q14831	0.35
CHEMBL641	C1263846	P41145	Q15652	0.1
CHEMBL641	C1263846	P41145	Q16623	0.02
CHEMBL641	C1263846	P41145	Q4G0U5	0.1
CHEMBL641	C1263846	P41145	Q5JU85	0.11
CHEMBL641	C1263846	P41145	Q5SZL2	0.1
CHEMBL641	C1263846	P41145	Q6DN12	0.1
CHEMBL641	C1263846	P41145	Q6KC79	0.1
CHEMBL641	C1263846	P41145	Q6N022	0.1
CHEMBL641	C1263846	P41145	Q6U841	0.1
CHEMBL641	C1263846	P41145	Q6W5P4	0.02
CHEMBL641	C1263846	P41145	Q75QN2	0.02
CHEMBL641	C1263846	P41145	Q7Z3Z4	0.1
CHEMBL641	C1263846	P41145	Q7Z408	0.1
CHEMBL641	C1263846	P41145	Q7Z570	0.02
CHEMBL641	C1263846	P41145	Q7Z5J4	0.1
CHEMBL641	C1263846	P41145	Q7Z628	0.03
CHEMBL641	C1263846	P41145	Q7Z699	0.1
CHEMBL641	C1263846	P41145	Q7Z7G8	0.1
CHEMBL641	C1263846	P41145	Q86SQ9	0.02
CHEMBL641	C1263846	P41145	Q8IVB4	0.03
CHEMBL641	C1263846	P41145	Q8IWU9	0.4
CHEMBL641	C1263846	P41145	Q8IZL9	0.1
CHEMBL641	C1263846	P41145	Q8IZT6	0.1
CHEMBL641	C1263846	P41145	Q8N2Q7	0.1
CHEMBL641	C1263846	P41145	Q8N461	0.1
CHEMBL641	C1263846	P41145	Q8NF91	0.1
CHEMBL641	C1263846	P41145	Q8NFY4	0.1
CHEMBL641	C1263846	P41145	Q8TAP4	0.1
CHEMBL641	C1263846	P41145	Q8TAX0	0.02
[truncated: 181,219 more rows]

## Sheet: PP - repoDB
protein_drug	protein_disease
P18405	P01236
P18405	P07288
P18405	P08700
P18405	P10275
P18405	P10909
P18405	P11802
P18405	P21781
P18405	P31213
P18405	P35225
P18405	P68104
P31213	P01236
P31213	P07288
P31213	P08700
P31213	P10275
P31213	P10909
P31213	P11802
P31213	P21781
P31213	P35225
P31213	P68104
O76074	P01236
O76074	P07288
O76074	P08700
O76074	P10275
O76074	P10909
O76074	P11802
O76074	P21781
O76074	P31213
O76074	P35225
O76074	P68104
Q9HCR9	P01236
Q9HCR9	P07288
Q9HCR9	P08700
Q9HCR9	P10275
Q9HCR9	P10909
Q9HCR9	P11802
Q9HCR9	P21781
Q9HCR9	P31213
Q9HCR9	P35225
Q9HCR9	P68104
P18405	A5A3E0
P18405	O00141
P18405	O00182
P18405	O00233
P18405	O00291
P18405	O00300
P18405	O00329
P18405	O00399
P18405	O00429
P18405	O00459
P18405	O00585
P18405	O00755
P18405	O00762
P18405	O00764
P18405	O14543
P18405	O14625
P18405	O14640
P18405	O14684
P18405	O14727
P18405	O14733
P18405	O14746
P18405	O14757
P18405	O14763
P18405	O14786
P18405	O14788
P18405	O14920
P18405	O14944
P18405	O14965
P18405	O14990
P18405	O15123
P18405	O15151
P18405	O15197
P18405	O15297
P18405	O15350
P18405	O15379
P18405	O15392
P18405	O15438
P18405	O15439
P18405	O15440
P18405	O15455
P18405	O15519
P18405	O15527
P18405	O15528
P18405	O43175
P18405	O43240
P18405	O43347
P18405	O43439
P18405	O43474
P18405	O43490
P18405	O43521
P18405	O43524
P18405	O43541
P18405	O43542
P18405	O43543
P18405	O60218
P18405	O60220
P18405	O60232
P18405	O60259
P18405	O60260
P18405	O60315
P18405	O60341
P18405	O60573
P18405	O60674
P18405	O60716
P18405	O60760
P18405	O60934
P18405	O75164
P18405	O75385
P18405	O75553
P18405	O75751
P18405	O75791
P18405	O75800
P18405	O75838
P18405	O75874
P18405	O75896
P18405	O75943
P18405	O75955
P18405	O76050
P18405	O94907
P18405	O94925
P18405	O95271
P18405	O95433
P18405	O95436
P18405	O95467
P18405	O95471
P18405	O95477
P18405	O95619
P18405	O95631
P18405	O95832
P18405	O95863
P18405	O95980
P18405	O95994
P18405	O95997
P18405	O96017
P18405	P00352
P18405	P00374
P18405	P00403
P18405	P00533
P18405	P00540
P18405	P00747
P18405	P00749
P18405	P01033
P18405	P01100
P18405	P01106
P18405	P01111
P18405	P01112
P18405	P01116
P18405	P01133
P18405	P01135
P18405	P01137
P18405	P01258
P18405	P01282
P18405	P01286
P18405	P01344
P18405	P01375
P18405	P01562
P18405	P01574
P18405	P01579
P18405	P01583
P18405	P01584
P18405	P01588
P18405	P01589
P18405	P01891
P18405	P01892
P18405	P01903
P18405	P02100
P18405	P02741
P18405	P02751
P18405	P02768
P18405	P03372
P18405	P03956
P18405	P04040
P18405	P04049
P18405	P04141
P18405	P04150
P18405	P04179
P18405	P04198
P18405	P04233
P18405	P04271
P18405	P04406
P18405	P04439
P18405	P04626
P18405	P04629
P18405	P04637
P18405	P04792
P18405	P04798
P18405	P04818
P18405	P05019
P18405	P05089
P18405	P05112
P18405	P05121
P18405	P05164
P18405	P05181
P18405	P05231
P18405	P05362
P18405	P05412
P18405	P05534
P18405	P05556
P18405	P05783
P18405	P05787
P18405	P06213
P18405	P06307
P18405	P06396
P18405	P06400
P18405	P06401
P18405	P06493
P18405	P06730
P18405	P06731
P18405	P06733
P18405	P06748
P18405	P06858
P18405	P06881
P18405	P07202
P18405	P07355
P18405	P07492
P18405	P07585
P18405	P07711
P18405	P07741
P18405	P07900
P18405	P07949
P18405	P07988
P18405	P07992
P18405	P07996
P18405	P08047
P18405	P08069
P18405	P08118
P18405	P08151
P18405	P08183
P18405	P08195
P18405	P08247
P18405	P08253
P18405	P08581
P18405	P08603
P18405	P08648
P18405	P08670
P18405	P08684
P18405	P08727
P18405	P08842
P18405	P08865
P18405	P08887
P18405	P08922
P18405	P08949
P18405	P09038
P18405	P09104
P18405	P09211
P18405	P09237
P18405	P09341
P18405	P09382
P18405	P09429
P18405	P09486
P18405	P09488
P18405	P09601
P18405	P09619
P18405	P09651
P18405	P09874
P18405	P09936
P18405	P0DMV8
P18405	P0DMV9
P18405	P10145
P18405	P10314
P18405	P10316
P18405	P10398
P18405	P10415
P18405	P10451
P18405	P10599
P18405	P10635
P18405	P10645
P18405	P10721
P18405	P10826
P18405	P10914
P18405	P11021
P18405	P11166
P18405	P11233
P18405	P11362
P18405	P11387
P18405	P11388
P18405	P11465
P18405	P11473
P18405	P11511
P18405	P11684
P18405	P11717
P18405	P11836
P18405	P11926
P18405	P12004
P18405	P12643
P18405	P12724
P18405	P12821
P18405	P12830
P18405	P12931
P18405	P12956
P18405	P13010
P18405	P13232
P18405	P13500
P18405	P13569
P18405	P13591
P18405	P13647
P18405	P13688
P18405	P13726
P18405	P13746
P18405	P13942
P18405	P13987
P18405	P14174
P18405	P14210
P18405	P14555
P18405	P14618
P18405	P14635
P18405	P14780
P18405	P14921
P18405	P15036
P18405	P15056
P18405	P15311
P18405	P15328
P18405	P15336
P18405	P15514
P18405	P15531
P18405	P15559
P18405	P15692
P18405	P15941
P18405	P16035
P18405	P16070
P18405	P16104
P18405	P16144
P18405	P16188
P18405	P16189
P18405	P16190
P18405	P16220
P18405	P16234
P18405	P16410
P18405	P16422
P18405	P16455
P18405	P16562
P18405	P16949
P18405	P17010
P18405	P17096
P18405	P17252
P18405	P17931
P18405	P17936
P18405	P17948
P18405	P18065
P18405	P18074
P18405	P18146
P18405	P18433
P18405	P18462
P18405	P18669
P18405	P18847
P18405	P18848
P18405	P18887
P18405	P19021
P18405	P19022
P18405	P19235
P18405	P19338
P18405	P19367
P18405	P19525
P18405	P19544
P18405	P19838
P18405	P19971
P18405	P20585
P18405	P20719
P18405	P20827
P18405	P21246
P18405	P21579
P18405	P21583
P18405	P21673
P18405	P21741
P18405	P21796
P18405	P21802
P18405	P21860
P18405	P21926
P18405	P21964
P18405	P21980
P18405	P22083
P18405	P22301
P18405	P22309
P18405	P22455
P18405	P22607
P18405	P22626
P18405	P23025
P18405	P23297
P18405	P23443
P18405	P23528
P18405	P23560
P18405	P23769
P18405	P23921
P18405	P23946
P18405	P24347
P18405	P24385
P18405	P24864
P18405	P24941
P18405	P25025
P18405	P25054
P18405	P25106
P18405	P25445
P18405	P25713
P18405	P25942
P18405	P26045
P18405	P26358
P18405	P26447
P18405	P26718
P18405	P26927
P18405	P27361
P18405	P27695
P18405	P27701
P18405	P27707
P18405	P27986
P18405	P28161
P18405	P28336
P18405	P28370
P18405	P28482
P18405	P28562
P18405	P28715
P18405	P28906
P18405	P29034
P18405	P29279
P18405	P29317
P18405	P29323
P18405	P29372
P18405	P29475
P18405	P29508
P18405	P29590
P18405	P29965
P18405	P30046
P18405	P30279
P18405	P30291
P18405	P30304
P18405	P30443
P18405	P30447
P18405	P30450
P18405	P30453
P18405	P30455
P18405	P30456
P18405	P30457
P18405	P30459
P18405	P30512
P18405	P30550
P18405	P30559
P18405	P30989
P18405	P30990
P18405	P31269
P18405	P31350
P18405	P31371
P18405	P31431
P18405	P31749
P18405	P31751
P18405	P31948
P18405	P31949
P18405	P32004
P18405	P32119
P18405	P32248
P18405	P32297
P18405	P32320
P18405	P32780
P18405	P32926
P18405	P33176
P18405	P33261
P18405	P33527
P18405	P33681
P18405	P33993
P18405	P34897
P18405	P34932
P18405	P35030
P18405	P35222
P18405	P35226
P18405	P35228
P18405	P35247
P18405	P35354
P18405	P35372
P18405	P35442
P18405	P35568
P18405	P35610
P18405	P35613
P18405	P35625
P18405	P35637
P18405	P35638
P18405	P35790
P18405	P35916
P18405	P35968
P18405	P36507
P18405	P36897
P18405	P36952
P18405	P37173
P18405	P37198
P18405	P37231
P18405	P37275
P18405	P38398
P18405	P38936
P18405	P39060
P18405	P39748
P18405	P39880
P18405	P39900
P18405	P39905
P18405	P40198
P18405	P40305
P18405	P40337
P18405	P40424
P18405	P40692
P18405	P40763
P18405	P41134
P18405	P41221
P18405	P41240
P18405	P41440
P18405	P42229
P18405	P42336
P18405	P42338
P18405	P42345
P18405	P42566
P18405	P42574
P18405	P42771
P18405	P42772
P18405	P42830
P18405	P42898
P18405	P43034
P18405	P43146
P18405	P43246
P18405	P43490
P18405	P43681
P18405	P43694
P18405	P43699
P18405	P45983
P18405	P45985
P18405	P46108
P18405	P46109
P18405	P46527
P18405	P46531
P18405	P46934
P18405	P46937
P18405	P47712
P18405	P48023
P18405	P48061
P18405	P48307
P18405	P48431
P18405	P48506
P18405	P48546
P18405	P48681
P18405	P48735
P18405	P48736
P18405	P49006
P18405	P49023
P18405	P49407
P18405	P49763
P18405	P49767
P18405	P49789
P18405	P49841
P18405	P49902
P18405	P49917
P18405	P49918
P18405	P50502
P18405	P50539
P18405	P50553
P18405	P50591
P18405	P50749
P18405	P50750
P18405	P51397
P18405	P51452
P18405	P51532
P18405	P51692
P18405	P51858
P18405	P52292
P18405	P52306
P18405	P52756
P18405	P52926
P18405	P53350
P18405	P53355
P18405	P53396
P18405	P53667
P18405	P53985
P18405	P53999
P18405	P54259
P18405	P54274
P18405	P54578
P18405	P54707
P18405	P54792
P18405	P54793
P18405	P55036
P18405	P55042
P18405	P55072
P18405	P55107
P18405	P55210
P18405	P55211
P18405	P55290
P18405	P57730
P18405	P60228
P18405	P60484
P18405	P60709
P18405	P60953
P18405	P61073
P18405	P61088
P18405	P61278
P18405	P61812
P18405	P62380
P18405	P62753
P18405	P62834
P18405	P62937
P18405	P63000
P18405	P63092
P18405	P63104
P18405	P63151
P18405	P63167
P18405	P63279
P18405	P67809
P18405	P78358
P18405	P78395
P18405	P78527
P18405	P78536
P18405	P84022
P18405	P84996
P18405	P98088
P18405	P98170
P18405	Q00534
P18405	Q00987
P18405	Q01094
P18405	Q01105
P18405	Q01650
P18405	Q01804
P18405	Q01831
P18405	Q01860
P18405	Q01955
P18405	Q02750
P18405	Q02763
P18405	Q03135
P18405	Q03518
P18405	Q04206
P18405	Q04656
P18405	Q04671
P18405	Q04828
P18405	Q04912
P18405	Q05397
P18405	Q06124
P18405	Q06546
P18405	Q06609
P18405	Q06830
P18405	Q06945
P18405	Q07065
P18405	Q07325
P18405	Q07666
P18405	Q07812
P18405	Q07817
P18405	Q07820
P18405	Q07889
P18405	Q07912
P18405	Q07954
P18405	Q07955
P18405	Q07973
P18405	Q08050
P18405	Q08257
P18405	Q08881
P18405	Q09160
P18405	Q12778
P18405	Q12805
P18405	Q12841
P18405	Q12882
P18405	Q12926
P18405	Q12988
P18405	Q13007
P18405	Q13084
P18405	Q13126
P18405	Q13153
P18405	Q13155
P18405	Q13214
P18405	Q13257
P18405	Q13263
P18405	Q13309
P18405	Q13315
P18405	Q13316
P18405	Q13330
P18405	Q13418
P18405	Q13426
P18405	Q13443
P18405	Q13464
P18405	Q13485
P18405	Q13501
P18405	Q13509
P18405	Q13526
P18405	Q13541
P18405	Q13546
P18405	Q13547
P18405	Q13557
P18405	Q13596
P18405	Q13619
P18405	Q13635
P18405	Q13761
P18405	Q13794
P18405	Q13829
P18405	Q13887
P18405	Q13948
P18405	Q13950
P18405	Q13972
P18405	Q14002
P18405	Q14145
P18405	Q14152
P18405	Q14155
P18405	Q14289
P18405	Q14457
P18405	Q14469
P18405	Q14511
P18405	Q14515
P18405	Q14533
P18405	Q14653
P18405	Q14764
P18405	Q14790
P18405	Q15058
P18405	Q15109
P18405	Q15116
P18405	Q15118
P18405	Q15121
P18405	Q15257
P18405	Q15303
P18405	Q15311
P18405	Q15361
P18405	Q15382
P18405	Q15389
P18405	Q15399
P18405	Q15465
P18405	Q15506
P18405	Q15554
P18405	Q15582
P18405	Q15672
P18405	Q15746
P18405	Q15758
P18405	Q15796
P18405	Q15828
P18405	Q15831
P18405	Q15910
P18405	Q16082
P18405	Q16204
P18405	Q16236
P18405	Q16270
P18405	Q16517
P18405	Q16518
P18405	Q16539
P18405	Q16552
P18405	Q16611
P18405	Q16620
P18405	Q16635
P18405	Q16647
P18405	Q16665
P18405	Q16667
P18405	Q16678
P18405	Q16790
P18405	Q16828
P18405	Q16832
P18405	Q29983
P18405	Q53EL6
P18405	Q53GA4
P18405	Q53HV7
P18405	Q5BJF2
P18405	Q5FBB7
P18405	Q5GH73
P18405	Q5JWF2
P18405	Q5PSV4
P18405	Q5T9L3
P18405	Q5ZPR3
P18405	Q6AI08
P18405	Q6P4A8
P18405	Q6UWB4
P18405	Q6UWN5
P18405	Q6ZN17
P18405	Q6ZN28
P18405	Q6ZQY3
P18405	Q6ZT07
P18405	Q6ZVD8
P18405	Q75NE6
P18405	Q7Z6L0
P18405	Q7Z7D3
P18405	Q86SQ9
P18405	Q86UE4
P18405	Q86UG4
P18405	Q86XR7
P18405	Q8IUR7
P18405	Q8IVS2
P18405	Q8IWL1
P18405	Q8IWL2
P18405	Q8IWU5
P18405	Q8IXJ6
P18405	Q8IYX7
P18405	Q8IZM8
P18405	Q8N165
P18405	Q8N264
P18405	Q8N2N9
P18405	Q8N423
P18405	Q8N726
P18405	Q8N7E2
P18405	Q8NBI6
P18405	Q8NEL0
P18405	Q8NEV9
P18405	Q8NFJ5
P18405	Q8NFJ8
P18405	Q8NHL6
P18405	Q8TAD2
P18405	Q8TAD8
P18405	Q8TCG1
P18405	Q8TDQ0
P18405	Q8WTW4
P18405	Q8WUD6
P18405	Q8WUF5
P18405	Q8WWM9
P18405	Q8WWW0
P18405	Q8WZ75
P18405	Q92482
P18405	Q92560
P18405	Q92574
P18405	Q92597
P18405	Q92731
P18405	Q92793
P18405	Q92837
P18405	Q92843
P18405	Q92851
P18405	Q92887
P18405	Q92889
P18405	Q92911
P18405	Q92993
P18405	Q92997
P18405	Q93008
P18405	Q93009
P18405	Q969E3
P18405	Q969H0
P18405	Q969H8
P18405	Q969V5
P18405	Q96A70
P18405	Q96AZ6
P18405	Q96BI1
P18405	Q96BK5
P18405	Q96CA5
P18405	Q96DB5
P18405	Q96EB6
P18405	Q96EP1
P18405	Q96EZ8
P18405	Q96GD4
P18405	Q96KA5
P18405	Q96KQ4
P18405	Q96KR4
P18405	Q96LZ7
P18405	Q96NY8
P18405	Q96QB1
P18405	Q96QR1
P18405	Q96RL1
P18405	Q96S96
P18405	Q96SB4
P18405	Q96TC7
P18405	Q99519
P18405	Q99626
P18405	Q99650
P18405	Q99707
P18405	Q99788
P18405	Q99808
P18405	Q99814
P18405	Q99828
P18405	Q99933
P18405	Q99958
P18405	Q9BPY8
P18405	Q9BQE4
P18405	Q9BQQ3
P18405	Q9BT92
P18405	Q9BUP3
P18405	Q9BUR4
P18405	Q9BWT7
P18405	Q9BXG8
P18405	Q9BXP2
P18405	Q9BY67
P18405	Q9BYE2
P18405	Q9BZD4
P18405	Q9BZL4
P18405	Q9BZS1
P18405	Q9C004
P18405	Q9C009
P18405	Q9GZV5
P18405	Q9GZX6
P18405	Q9GZX9
P18405	Q9H2E6
P18405	Q9H3D4
P18405	Q9H4A3
P18405	Q9H6A0
P18405	Q9H6I2
P18405	Q9H8V3
P18405	Q9H9Z2
P18405	Q9HAW0
P18405	Q9HC35
P18405	Q9HC84
P18405	Q9HCN2
P18405	Q9HCU9
P18405	Q9NP84
P18405	Q9NP97
P18405	Q9NPB6
P18405	Q9NPD5
P18405	Q9NPH5
P18405	Q9NPR2
P18405	Q9NQC7
P18405	Q9NQS1
P18405	Q9NR96
P18405	Q9NR99
P18405	Q9NRA0
P18405	Q9NRM7
P18405	Q9NRR4
P18405	Q9NRS4
P18405	Q9NS23
P18405	Q9NS91
P18405	Q9NTG7
P18405	Q9NV58
P18405	Q9NX95
P18405	Q9NXB0
P18405	Q9NYY1
P18405	Q9NZ81
P18405	Q9NZC3
P18405	Q9NZC7
P18405	Q9NZQ7
P18405	Q9P2Y5
P18405	Q9UBB5
P18405	Q9UBC3
P18405	Q9UBE8
P18405	Q9UBH6
P18405	Q9UBN7
P18405	Q9UBP4
P18405	Q9UBS0
P18405	Q9UBX7
P18405	Q9UDY4
P18405	Q9UH17
P18405	Q9UHD2
P18405	Q9UHF5
P18405	Q9UHI8
P18405	Q9UI36
P18405	Q9UJW0
P18405	Q9UKK6
P18405	Q9UKQ2
P18405	Q9UKR3
P18405	Q9UKV0
P18405	Q9UL03
P18405	Q9ULC4
P18405	Q9ULV4
P18405	Q9ULZ3
P18405	Q9UM47
P18405	Q9UM73
P18405	Q9UNL4
P18405	Q9UNQ0
P18405	Q9UP79
P18405	Q9UPT9
P18405	Q9UPY3
P18405	Q9UQ07
P18405	Q9UQ26
P18405	Q9UQB3
P18405	Q9Y238
P18405	Q9Y243
P18405	Q9Y251
P18405	Q9Y282
P18405	Q9Y2J2
P18405	Q9Y2K7
P18405	Q9Y2Q3
P18405	Q9Y2S7
P18405	Q9Y3B3
P18405	Q9Y580
P18405	Q9Y5P4
P18405	Q9Y5W3
P18405	Q9Y5W5
P18405	Q9Y617
P18405	Q9Y6K1
P18405	Q9Y6N7
P18405	Q9Y6Q9
P18405	Q9Y6R7
P18405	Q9Y6X2
P18405	Q9Y6X8
P31213	A5A3E0
P31213	O00141
P31213	O00182
P31213	O00233
P31213	O00291
P31213	O00300
P31213	O00329
P31213	O00399
P31213	O00429
P31213	O00459
P31213	O00585
P31213	O00755
P31213	O00762
P31213	O00764
P31213	O14543
P31213	O14625
P31213	O14640
P31213	O14684
P31213	O14727
P31213	O14733
P31213	O14746
P31213	O14757
P31213	O14763
P31213	O14786
P31213	O14788
P31213	O14920
P31213	O14944
P31213	O14965
P31213	O14990
P31213	O15123
P31213	O15151
P31213	O15197
P31213	O15297
P31213	O15350
P31213	O15379
P31213	O15392
P31213	O15438
P31213	O15439
P31213	O15440
P31213	O15455
P31213	O15519
P31213	O15527
P31213	O15528
P31213	O43175
P31213	O43240
P31213	O43347
P31213	O43439
P31213	O43474
P31213	O43490
P31213	O43521
P31213	O43524
P31213	O43541
P31213	O43542
P31213	O43543
P31213	O60218
P31213	O60220
P31213	O60232
P31213	O60259
P31213	O60260
P31213	O60315
P31213	O60341
P31213	O60573
P31213	O60674
P31213	O60716
P31213	O60760
P31213	O60934
P31213	O75164
P31213	O75385
P31213	O75553
P31213	O75751
P31213	O75791
P31213	O75800
P31213	O75838
P31213	O75874
P31213	O75896
P31213	O75943
P31213	O75955
P31213	O76050
P31213	O94907
P31213	O94925
P31213	O95271
P31213	O95433
P31213	O95436
P31213	O95467
P31213	O95471
P31213	O95477
P31213	O95619
P31213	O95631
P31213	O95832
P31213	O95863
P31213	O95980
P31213	O95994
P31213	O95997
P31213	O96017
P31213	P00352
P31213	P00374
P31213	P00403
P31213	P00533
P31213	P00540
P31213	P00747
P31213	P00749
P31213	P01033
P31213	P01100
P31213	P01106
P31213	P01111
P31213	P01112
P31213	P01116
P31213	P01133
P31213	P01135
P31213	P01137
P31213	P01258
P31213	P01282
P31213	P01286
P31213	P01344
P31213	P01375
P31213	P01562
P31213	P01574
P31213	P01579
P31213	P01583
P31213	P01584
P31213	P01588
P31213	P01589
P31213	P01891
P31213	P01892
P31213	P01903
P31213	P02100
P31213	P02741
P31213	P02751
P31213	P02768
P31213	P03372
P31213	P03956
P31213	P04040
P31213	P04049
P31213	P04141
P31213	P04150
P31213	P04179
P31213	P04198
P31213	P04233
P31213	P04271
P31213	P04406
P31213	P04439
P31213	P04626
P31213	P04629
P31213	P04637
P31213	P04792
P31213	P04798
P31213	P04818
P31213	P05019
P31213	P05089
P31213	P05112
P31213	P05121
P31213	P05164
P31213	P05181
P31213	P05231
P31213	P05362
P31213	P05412
P31213	P05534
P31213	P05556
P31213	P05783
P31213	P05787
P31213	P06213
P31213	P06307
P31213	P06396
P31213	P06400
P31213	P06401
P31213	P06493
P31213	P06730
P31213	P06731
P31213	P06733
P31213	P06748
P31213	P06858
P31213	P06881
P31213	P07202
P31213	P07355
P31213	P07492
P31213	P07585
P31213	P07711
P31213	P07741
P31213	P07900
P31213	P07949
P31213	P07988
P31213	P07992
P31213	P07996
P31213	P08047
P31213	P08069
P31213	P08118
P31213	P08151
P31213	P08183
P31213	P08195
P31213	P08247
P31213	P08253
P31213	P08581
P31213	P08603
P31213	P08648
P31213	P08670
P31213	P08684
P31213	P08727
P31213	P08842
P31213	P08865
P31213	P08887
P31213	P08922
P31213	P08949
P31213	P09038
P31213	P09104
P31213	P09211
P31213	P09237
P31213	P09341
P31213	P09382
P31213	P09429
P31213	P09486
P31213	P09488
P31213	P09601
P31213	P09619
P31213	P09651
P31213	P09874
P31213	P09936
P31213	P0DMV8
P31213	P0DMV9
P31213	P10145
P31213	P10314
P31213	P10316
P31213	P10398
P31213	P10415
P31213	P10451
P31213	P10599
P31213	P10635
P31213	P10645
P31213	P10721
P31213	P10826
P31213	P10914
P31213	P11021
P31213	P11166
P31213	P11233
P31213	P11362
P31213	P11387
P31213	P11388
P31213	P11465
P31213	P11473
P31213	P11511
P31213	P11684
P31213	P11717
P31213	P11836
P31213	P11926
P31213	P12004
P31213	P12643
P31213	P12724
P31213	P12821
P31213	P12830
P31213	P12931
P31213	P12956
P31213	P13010
P31213	P13232
P31213	P13500
P31213	P13569
P31213	P13591
P31213	P13647
P31213	P13688
P31213	P13726
P31213	P13746
P31213	P13942
P31213	P13987
P31213	P14174
P31213	P14210
P31213	P14555
P31213	P14618
P31213	P14635
P31213	P14780
P31213	P14921
P31213	P15036
P31213	P15056
P31213	P15311
P31213	P15328
P31213	P15336
P31213	P15514
P31213	P15531
P31213	P15559
P31213	P15692
P31213	P15941
P31213	P16035
P31213	P16070
P31213	P16104
P31213	P16144
P31213	P16188
P31213	P16189
P31213	P16190
P31213	P16220
P31213	P16234
P31213	P16410
P31213	P16422
P31213	P16455
P31213	P16562
P31213	P16949
P31213	P17010
P31213	P17096
P31213	P17252
P31213	P17931
P31213	P17936
P31213	P17948
P31213	P18065
P31213	P18074
P31213	P18146
P31213	P18433
P31213	P18462
P31213	P18669
P31213	P18847
P31213	P18848
P31213	P18887
P31213	P19021
P31213	P19022
P31213	P19235
P31213	P19338
P31213	P19367
P31213	P19525
P31213	P19544
P31213	P19838
P31213	P19971
P31213	P20585
P31213	P20719
P31213	P20827
P31213	P21246
P31213	P21579
P31213	P21583
P31213	P21673
P31213	P21741
P31213	P21796
P31213	P21802
P31213	P21860
P31213	P21926
P31213	P21964
P31213	P21980
P31213	P22083
P31213	P22301
P31213	P22309
P31213	P22455
P31213	P22607
P31213	P22626
P31213	P23025
P31213	P23297
P31213	P23443
P31213	P23528
P31213	P23560
P31213	P23769
P31213	P23921
P31213	P23946
P31213	P24347
P31213	P24385
P31213	P24864
P31213	P24941
P31213	P25025
P31213	P25054
P31213	P25106
P31213	P25445
P31213	P25713
P31213	P25942
P31213	P26045
P31213	P26358
P31213	P26447
P31213	P26718
P31213	P26927
P31213	P27361
P31213	P27695
P31213	P27701
P31213	P27707
P31213	P27986
P31213	P28161
P31213	P28336
P31213	P28370
P31213	P28482
P31213	P28562
P31213	P28715
P31213	P28906
P31213	P29034
P31213	P29279
P31213	P29317
P31213	P29323
P31213	P29372
P31213	P29475
P31213	P29508
P31213	P29590
P31213	P29965
P31213	P30046
P31213	P30279
P31213	P30291
P31213	P30304
P31213	P30443
P31213	P30447
P31213	P30450
P31213	P30453
P31213	P30455
P31213	P30456
P31213	P30457
P31213	P30459
P31213	P30512
P31213	P30550
P31213	P30559
P31213	P30989
P31213	P30990
P31213	P31269
P31213	P31350
P31213	P31371
P31213	P31431
P31213	P31749
P31213	P31751
P31213	P31948
P31213	P31949
P31213	P32004
P31213	P32119
P31213	P32248
P31213	P32297
P31213	P32320
P31213	P32780
P31213	P32926
P31213	P33176
P31213	P33261
P31213	P33527
P31213	P33681
P31213	P33993
P31213	P34897
P31213	P34932
P31213	P35030
P31213	P35222
P31213	P35226
P31213	P35228
P31213	P35247
P31213	P35354
P31213	P35372
P31213	P35442
P31213	P35568
P31213	P35610
P31213	P35613
P31213	P35625
P31213	P35637
P31213	P35638
P31213	P35790
P31213	P35916
P31213	P35968
P31213	P36507
P31213	P36897
P31213	P36952
P31213	P37173
P31213	P37198
P31213	P37231
P31213	P37275
P31213	P38398
P31213	P38936
P31213	P39060
P31213	P39748
P31213	P39880
P31213	P39900
P31213	P39905
P31213	P40198
P31213	P40305
P31213	P40337
P31213	P40424
P31213	P40692
P31213	P40763
P31213	P41134
P31213	P41221
P31213	P41240
P31213	P41440
P31213	P42229
P31213	P42336
P31213	P42338
P31213	P42345
P31213	P42566
P31213	P42574
P31213	P42771
P31213	P42772
P31213	P42830
P31213	P42898
P31213	P43034
P31213	P43146
P31213	P43246
P31213	P43490
P31213	P43681
P31213	P43694
P31213	P43699
P31213	P45983
P31213	P45985
P31213	P46108
P31213	P46109
P31213	P46527
P31213	P46531
P31213	P46934
P31213	P46937
P31213	P47712
P31213	P48023
P31213	P48061
P31213	P48307
P31213	P48431
P31213	P48506
P31213	P48546
P31213	P48681
P31213	P48735
P31213	P48736
P31213	P49006
P31213	P49023
P31213	P49407
P31213	P49763
P31213	P49767
P31213	P49789
P31213	P49841
P31213	P49902
P31213	P49917
P31213	P49918
P31213	P50502
P31213	P50539
P31213	P50553
P31213	P50591
P31213	P50749
P31213	P50750
P31213	P51397
P31213	P51452
P31213	P51532
P31213	P51692
P31213	P51858
P31213	P52292
P31213	P52306
P31213	P52756
P31213	P52926
P31213	P53350
P31213	P53355
P31213	P53396
P31213	P53667
P31213	P53985
P31213	P53999
P31213	P54259
P31213	P54274
P31213	P54578
P31213	P54707
P31213	P54792
P31213	P54793
P31213	P55036
P31213	P55042
P31213	P55072
P31213	P55107
P31213	P55210
P31213	P55211
P31213	P55290
P31213	P57730
P31213	P60228
P31213	P60484
P31213	P60709
P31213	P60953
P31213	P61073
P31213	P61088
P31213	P61278
P31213	P61812
P31213	P62380
P31213	P62753
P31213	P62834
P31213	P62937
P31213	P63000
P31213	P63092
P31213	P63104
P31213	P63151
P31213	P63167
P31213	P63279
P31213	P67809
P31213	P78358
P31213	P78395
P31213	P78527
P31213	P78536
P31213	P84022
P31213	P84996
P31213	P98088
P31213	P98170
P31213	Q00534
P31213	Q00987
P31213	Q01094
P31213	Q01105
P31213	Q01650
P31213	Q01804
P31213	Q01831
P31213	Q01860
P31213	Q01955
P31213	Q02750
P31213	Q02763
P31213	Q03135
P31213	Q03518
P31213	Q04206
P31213	Q04656
P31213	Q04671
P31213	Q04828
P31213	Q04912
P31213	Q05397
P31213	Q06124
P31213	Q06546
P31213	Q06609
P31213	Q06830
P31213	Q06945
P31213	Q07065
P31213	Q07325
P31213	Q07666
P31213	Q07812
P31213	Q07817
P31213	Q07820
P31213	Q07889
P31213	Q07912
P31213	Q07954
P31213	Q07955
P31213	Q07973
P31213	Q08050
P31213	Q08257
P31213	Q08881
P31213	Q09160
P31213	Q12778
P31213	Q12805
P31213	Q12841
P31213	Q12882
P31213	Q12926
P31213	Q12988
P31213	Q13007
P31213	Q13084
P31213	Q13126
P31213	Q13153
P31213	Q13155
P31213	Q13214
P31213	Q13257
P31213	Q13263
P31213	Q13309
P31213	Q13315
P31213	Q13316
P31213	Q13330
P31213	Q13418
P31213	Q13426
P31213	Q13443
P31213	Q13464
P31213	Q13485
P31213	Q13501
P31213	Q13509
P31213	Q13526
P31213	Q13541
P31213	Q13546
P31213	Q13547
P31213	Q13557
P31213	Q13596
P31213	Q13619
P31213	Q13635
P31213	Q13761
P31213	Q13794
P31213	Q13829
P31213	Q13887
P31213	Q13948
P31213	Q13950
P31213	Q13972
P31213	Q14002
P31213	Q14145
P31213	Q14152
P31213	Q14155
P31213	Q14289
P31213	Q14457
P31213	Q14469
P31213	Q14511
P31213	Q14515
P31213	Q14533
P31213	Q14653
P31213	Q14764
P31213	Q14790
P31213	Q15058
P31213	Q15109
P31213	Q15116
P31213	Q15118
P31213	Q15121
P31213	Q15257
P31213	Q15303
P31213	Q15311
P31213	Q15361
P31213	Q15382
P31213	Q15389
P31213	Q15399
P31213	Q15465
P31213	Q15506
P31213	Q15554
P31213	Q15582
P31213	Q15672
P31213	Q15746
P31213	Q15758
P31213	Q15796
P31213	Q15828
P31213	Q15831
P31213	Q15910
P31213	Q16082
P31213	Q16204
P31213	Q16236
P31213	Q16270
P31213	Q16517
P31213	Q16518
P31213	Q16539
P31213	Q16552
P31213	Q16611
P31213	Q16620
P31213	Q16635
P31213	Q16647
P31213	Q16665
P31213	Q16667
P31213	Q16678
P31213	Q16790
P31213	Q16828
P31213	Q16832
P31213	Q29983
P31213	Q53EL6
P31213	Q53GA4
P31213	Q53HV7
P31213	Q5BJF2
P31213	Q5FBB7
P31213	Q5GH73
P31213	Q5JWF2
P31213	Q5PSV4
P31213	Q5T9L3
P31213	Q5ZPR3
P31213	Q6AI08
P31213	Q6P4A8
P31213	Q6UWB4
P31213	Q6UWN5
P31213	Q6ZN17
P31213	Q6ZN28
P31213	Q6ZQY3
P31213	Q6ZT07
P31213	Q6ZVD8
P31213	Q75NE6
P31213	Q7Z6L0
P31213	Q7Z7D3
P31213	Q86SQ9
P31213	Q86UE4
P31213	Q86UG4
P31213	Q86XR7
P31213	Q8IUR7
P31213	Q8IVS2
P31213	Q8IWL1
P31213	Q8IWL2
P31213	Q8IWU5
P31213	Q8IXJ6
P31213	Q8IYX7
P31213	Q8IZM8
P31213	Q8N165
P31213	Q8N264
P31213	Q8N2N9
P31213	Q8N423
P31213	Q8N726
P31213	Q8N7E2
P31213	Q8NBI6
P31213	Q8NEL0
P31213	Q8NEV9
P31213	Q8NFJ5
P31213	Q8NFJ8
P31213	Q8NHL6
P31213	Q8TAD2
P31213	Q8TAD8
P31213	Q8TCG1
P31213	Q8TDQ0
P31213	Q8WTW4
P31213	Q8WUD6
P31213	Q8WUF5
P31213	Q8WWM9
P31213	Q8WWW0
P31213	Q8WZ75
P31213	Q92482
P31213	Q92560
P31213	Q92574
P31213	Q92597
P31213	Q92731
P31213	Q92793
P31213	Q92837
P31213	Q92843
P31213	Q92851
P31213	Q92887
P31213	Q92889
P31213	Q92911
P31213	Q92993
P31213	Q92997
P31213	Q93008
P31213	Q93009
P31213	Q969E3
P31213	Q969H0
P31213	Q969H8
P31213	Q969V5
P31213	Q96A70
P31213	Q96AZ6
P31213	Q96BI1
P31213	Q96BK5
P31213	Q96CA5
P31213	Q96DB5
P31213	Q96EB6
P31213	Q96EP1
P31213	Q96EZ8
P31213	Q96GD4
P31213	Q96KA5
P31213	Q96KQ4
P31213	Q96KR4
P31213	Q96LZ7
P31213	Q96NY8
P31213	Q96QB1
P31213	Q96QR1
P31213	Q96RL1
P31213	Q96S96
P31213	Q96SB4
P31213	Q96TC7
P31213	Q99519
P31213	Q99626
P31213	Q99650
P31213	Q99707
P31213	Q99788
P31213	Q99808
P31213	Q99814
P31213	Q99828
P31213	Q99933
P31213	Q99958
P31213	Q9BPY8
P31213	Q9BQE4
P31213	Q9BQQ3
P31213	Q9BT92
P31213	Q9BUP3
P31213	Q9BUR4
P31213	Q9BWT7
P31213	Q9BXG8
P31213	Q9BXP2
P31213	Q9BY67
P31213	Q9BYE2
P31213	Q9BZD4
P31213	Q9BZL4
P31213	Q9BZS1
P31213	Q9C004
P31213	Q9C009
P31213	Q9GZV5
P31213	Q9GZX6
P31213	Q9GZX9
P31213	Q9H2E6
P31213	Q9H3D4
P31213	Q9H4A3
P31213	Q9H6A0
P31213	Q9H6I2
P31213	Q9H8V3
P31213	Q9H9Z2
P31213	Q9HAW0
P31213	Q9HC35
P31213	Q9HC84
P31213	Q9HCN2
P31213	Q9HCU9
P31213	Q9NP84
P31213	Q9NP97
P31213	Q9NPB6
P31213	Q9NPD5
P31213	Q9NPH5
P31213	Q9NPR2
P31213	Q9NQC7
P31213	Q9NQS1
P31213	Q9NR96
P31213	Q9NR99
P31213	Q9NRA0
P31213	Q9NRM7
P31213	Q9NRR4
P31213	Q9NRS4
P31213	Q9NS23
P31213	Q9NS91
P31213	Q9NTG7
P31213	Q9NV58
P31213	Q9NX95
P31213	Q9NXB0
P31213	Q9NYY1
P31213	Q9NZ81
P31213	Q9NZC3
P31213	Q9NZC7
P31213	Q9NZQ7
P31213	Q9P2Y5
P31213	Q9UBB5
P31213	Q9UBC3
P31213	Q9UBE8
P31213	Q9UBH6
P31213	Q9UBN7
P31213	Q9UBP4
P31213	Q9UBS0
P31213	Q9UBX7
P31213	Q9UDY4
P31213	Q9UH17
P31213	Q9UHD2
P31213	Q9UHF5
P31213	Q9UHI8
P31213	Q9UI36
P31213	Q9UJW0
P31213	Q9UKK6
P31213	Q9UKQ2
P31213	Q9UKR3
P31213	Q9UKV0
P31213	Q9UL03
P31213	Q9ULC4
P31213	Q9ULV4
P31213	Q9ULZ3
P31213	Q9UM47
P31213	Q9UM73
P31213	Q9UNL4
P31213	Q9UNQ0
P31213	Q9UP79
P31213	Q9UPT9
P31213	Q9UPY3
P31213	Q9UQ07
P31213	Q9UQ26
P31213	Q9UQB3
P31213	Q9Y238
P31213	Q9Y243
P31213	Q9Y251
P31213	Q9Y282
P31213	Q9Y2J2
P31213	Q9Y2K7
P31213	Q9Y2Q3
P31213	Q9Y2S7
P31213	Q9Y3B3
P31213	Q9Y580
P31213	Q9Y5P4
P31213	Q9Y5W3
P31213	Q9Y5W5
P31213	Q9Y617
P31213	Q9Y6K1
P31213	Q9Y6N7
P31213	Q9Y6Q9
P31213	Q9Y6R7
P31213	Q9Y6X2
P31213	Q9Y6X8
Q9BYF1	A5A3E0
Q9BYF1	O00141
Q9BYF1	O00182
Q9BYF1	O00233
Q9BYF1	O00291
Q9BYF1	O00300
Q9BYF1	O00329
Q9BYF1	O00399
Q9BYF1	O00429
Q9BYF1	O00459
Q9BYF1	O00585
Q9BYF1	O00755
Q9BYF1	O00762
Q9BYF1	O00764
Q9BYF1	O14543
Q9BYF1	O14625
Q9BYF1	O14640
Q9BYF1	O14684
Q9BYF1	O14727
Q9BYF1	O14733
Q9BYF1	O14746
Q9BYF1	O14757
Q9BYF1	O14763
Q9BYF1	O14786
Q9BYF1	O14788
Q9BYF1	O14920
Q9BYF1	O14944
Q9BYF1	O14965
Q9BYF1	O14990
Q9BYF1	O15123
Q9BYF1	O15151
Q9BYF1	O15197
Q9BYF1	O15297
Q9BYF1	O15350
Q9BYF1	O15379
Q9BYF1	O15392
Q9BYF1	O15438
Q9BYF1	O15439
Q9BYF1	O15440
Q9BYF1	O15455
Q9BYF1	O15519
Q9BYF1	O15527
Q9BYF1	O15528
Q9BYF1	O43175
Q9BYF1	O43240
Q9BYF1	O43347
Q9BYF1	O43439
Q9BYF1	O43474
Q9BYF1	O43490
Q9BYF1	O43521
Q9BYF1	O43524
Q9BYF1	O43541
Q9BYF1	O43542
Q9BYF1	O43543
Q9BYF1	O60218
Q9BYF1	O60220
Q9BYF1	O60232
Q9BYF1	O60259
Q9BYF1	O60260
Q9BYF1	O60315
Q9BYF1	O60341
Q9BYF1	O60573
Q9BYF1	O60674
Q9BYF1	O60716
Q9BYF1	O60760
Q9BYF1	O60934
Q9BYF1	O75164
Q9BYF1	O75385
Q9BYF1	O75553
Q9BYF1	O75751
Q9BYF1	O75791
Q9BYF1	O75800
Q9BYF1	O75838
Q9BYF1	O75874
Q9BYF1	O75896
Q9BYF1	O75943
Q9BYF1	O75955
Q9BYF1	O76050
Q9BYF1	O94907
Q9BYF1	O94925
Q9BYF1	O95271
Q9BYF1	O95433
Q9BYF1	O95436
Q9BYF1	O95467
Q9BYF1	O95471
Q9BYF1	O95477
Q9BYF1	O95619
Q9BYF1	O95631
Q9BYF1	O95832
Q9BYF1	O95863
Q9BYF1	O95980
Q9BYF1	O95994
Q9BYF1	O95997
Q9BYF1	O96017
Q9BYF1	P00352
Q9BYF1	P00374
Q9BYF1	P00403
Q9BYF1	P00533
Q9BYF1	P00540
Q9BYF1	P00747
Q9BYF1	P00749
Q9BYF1	P01033
Q9BYF1	P01100
Q9BYF1	P01106
Q9BYF1	P01111
Q9BYF1	P01112
Q9BYF1	P01116
Q9BYF1	P01133
Q9BYF1	P01135
Q9BYF1	P01137
Q9BYF1	P01258
Q9BYF1	P01282
Q9BYF1	P01286
Q9BYF1	P01344
Q9BYF1	P01375
Q9BYF1	P01562
Q9BYF1	P01574
Q9BYF1	P01579
Q9BYF1	P01583
Q9BYF1	P01584
Q9BYF1	P01588
Q9BYF1	P01589
Q9BYF1	P01891
Q9BYF1	P01892
[truncated: 199,251+ more rows]

## Sheet: PP- Literature
protein_drug	protein_disease
P47989	O14529
P47989	O15245
P47989	O43826
P47989	O43897
P47989	O60507
P47989	O60706
P47989	O95477
P47989	O95789
P47989	P00492
P47989	P01584
P47989	P05181
P47989	P07911
P47989	P08237
P47989	P08571
P47989	P10632
P47989	P10826
P47989	P11473
P47989	P13569
P47989	P14210
P47989	P15941
P47989	P17252
P47989	P21802
P47989	P23468
P47989	P35575
P47989	P35680
P47989	P45844
P47989	P51787
P47989	P58401
P47989	P60891
P47989	P61619
P47989	P78509
P47989	Q03181
P47989	Q09428
P47989	Q13563
P47989	Q13733
P47989	Q14123
P47989	Q14397
P47989	Q14916
P47989	Q16515
P47989	Q16584
P47989	Q16659
P47989	Q5VU57
P47989	Q6MZW2
P47989	Q6NVV3
P47989	Q6PI25
P47989	Q6PI48
P47989	Q86UP9
P47989	Q86VZ6
P47989	Q8IZ83
P47989	Q8IZF0
P47989	Q8N1D0
P47989	Q8WWT9
P47989	Q96QP1
P47989	Q9H161
P47989	Q9H1J7
P47989	Q9H6U6
P47989	Q9NRM0
P47989	Q9NWB1
P47989	Q9NXG0
P47989	Q9P2S2
P47989	Q9UNQ0
P47989	Q9UQB8
P47989	Q9Y2G2
P41595	O00170
P41595	O00255
P41595	O15379
P41595	O60243
P41595	O60258
P41595	O76074
P41595	P01137
P41595	P01148
P41595	P01236
P41595	P02766
P41595	P04278
P41595	P05019
P41595	P05305
P41595	P07686
P41595	P11362
P41595	P12821
P41595	P15090
P41595	P15692
P41595	P16520
P41595	P17302
P41595	P17936
P41595	P20700
P41595	P21554
P41595	P23352
P41595	P23528
P41595	P24385
P41595	P25101
P41595	P29371
P41595	P29475
P41595	P30279
P41595	P30968
P41595	P33897
P41595	P35228
P41595	P35968
P41595	P41231
P41595	P43121
P41595	P47900
P41595	P55075
P41595	P63167
P41595	P78540
P41595	P81172
P41595	Q02108
P41595	Q06787
P41595	Q07817
P41595	Q13976
P41595	Q15223
P41595	Q15726
P41595	Q16828
P41595	Q30201
P41595	Q6X4W1
P41595	Q6ZVN8
P41595	Q8NFJ6
P41595	Q8TCU5
P41595	Q969F8
P41595	Q9BZH6
P41595	Q9C004
P41595	Q9H251
P41595	Q9HC23
P41595	Q9NP59
P41595	Q9P2D1
P41595	Q9UHF0
P41595	Q9UP52
P21918	O00170
P21918	O00255
P21918	O15379
P21918	O60243
P21918	O60258
P21918	O76074
P21918	P01137
P21918	P01148
P21918	P01236
P21918	P02766
P21918	P04278
P21918	P05019
P21918	P05305
P21918	P07686
P21918	P11362
P21918	P12821
P21918	P15090
P21918	P15692
P21918	P16520
P21918	P17302
P21918	P17936
P21918	P20700
P21918	P21554
P21918	P23352
P21918	P23528
P21918	P24385
P21918	P25101
P21918	P29371
P21918	P29475
P21918	P30279
P21918	P30968
P21918	P33897
P21918	P35228
P21918	P35968
P21918	P41231
P21918	P43121
P21918	P47900
P21918	P55075
P21918	P63167
P21918	P78540
P21918	P81172
P21918	Q02108
P21918	Q06787
P21918	Q07817
P21918	Q13976
P21918	Q15223
P21918	Q15726
P21918	Q16828
P21918	Q30201
P21918	Q6X4W1
P21918	Q6ZVN8
P21918	Q8NFJ6
P21918	Q8TCU5
P21918	Q969F8
P21918	Q9BZH6
P21918	Q9C004
P21918	Q9H251
P21918	Q9HC23
P21918	Q9NP59
P21918	Q9P2D1
P21918	Q9UHF0
P21918	Q9UP52
P08913	O00170
P08913	O00255
P08913	O15379
P08913	O60243
P08913	O60258
P08913	O76074
P08913	P01137
P08913	P01148
P08913	P01236
P08913	P02766
P08913	P04278
P08913	P05019
P08913	P05305
P08913	P07686
P08913	P11362
P08913	P12821
P08913	P15090
P08913	P15692
P08913	P16520
P08913	P17302
P08913	P17936
P08913	P20700
P08913	P21554
P08913	P23352
P08913	P23528
P08913	P24385
P08913	P25101
P08913	P29371
P08913	P29475
P08913	P30279
P08913	P30968
P08913	P33897
P08913	P35228
P08913	P35968
P08913	P41231
P08913	P43121
P08913	P47900
P08913	P55075
P08913	P63167
P08913	P78540
P08913	P81172
P08913	Q02108
P08913	Q06787
P08913	Q07817
P08913	Q13976
P08913	Q15223
P08913	Q15726
P08913	Q16828
P08913	Q30201
P08913	Q6X4W1
P08913	Q6ZVN8
P08913	Q8NFJ6
P08913	Q8TCU5
P08913	Q969F8
P08913	Q9BZH6
P08913	Q9C004
P08913	Q9H251
P08913	Q9HC23
P08913	Q9NP59
P08913	Q9P2D1
P08913	Q9UHF0
P08913	Q9UP52
P28222	O00170
P28222	O00255
P28222	O15379
P28222	O60243
P28222	O60258
P28222	O76074
P28222	P01137
P28222	P01148
P28222	P01236
P28222	P02766
P28222	P04278
P28222	P05019
P28222	P05305
P28222	P07686
P28222	P11362
P28222	P12821
P28222	P15090
P28222	P15692
P28222	P16520
P28222	P17302
P28222	P17936
P28222	P20700
P28222	P21554
P28222	P23352
P28222	P23528
P28222	P24385
P28222	P25101
P28222	P29371
P28222	P29475
P28222	P30279
P28222	P30968
P28222	P33897
P28222	P35228
P28222	P35968
P28222	P41231
P28222	P43121
P28222	P47900
P28222	P55075
P28222	P63167
P28222	P78540
P28222	P81172
P28222	Q02108
P28222	Q06787
P28222	Q07817
P28222	Q13976
P28222	Q15223
P28222	Q15726
P28222	Q16828
P28222	Q30201
P28222	Q6X4W1
P28222	Q6ZVN8
P28222	Q8NFJ6
P28222	Q8TCU5
P28222	Q969F8
P28222	Q9BZH6
P28222	Q9C004
P28222	Q9H251
P28222	Q9HC23
P28222	Q9NP59
P28222	Q9P2D1
P28222	Q9UHF0
P28222	Q9UP52
P18825	O00170
P18825	O00255
P18825	O15379
P18825	O60243
P18825	O60258
P18825	O76074
P18825	P01137
P18825	P01148
P18825	P01236
P18825	P02766
P18825	P04278
P18825	P05019
P18825	P05305
P18825	P07686
P18825	P11362
P18825	P12821
P18825	P15090
P18825	P15692
P18825	P16520
P18825	P17302
P18825	P17936
P18825	P20700
P18825	P21554
P18825	P23352
P18825	P23528
P18825	P24385
P18825	P25101
P18825	P29371
P18825	P29475
P18825	P30279
P18825	P30968
P18825	P33897
P18825	P35228
P18825	P35968
P18825	P41231
P18825	P43121
P18825	P47900
P18825	P55075
P18825	P63167
P18825	P78540
P18825	P81172
P18825	Q02108
P18825	Q06787
P18825	Q07817
P18825	Q13976
P18825	Q15223
P18825	Q15726
P18825	Q16828
P18825	Q30201
P18825	Q6X4W1
P18825	Q6ZVN8
P18825	Q8NFJ6
P18825	Q8TCU5
P18825	Q969F8
P18825	Q9BZH6
P18825	Q9C004
P18825	Q9H251
P18825	Q9HC23
P18825	Q9NP59
P18825	Q9P2D1
P18825	Q9UHF0
P18825	Q9UP52
P18089	O00170
P18089	O00255
P18089	O15379
P18089	O60243
P18089	O60258
P18089	O76074
P18089	P01137
P18089	P01148
P18089	P01236
P18089	P02766
P18089	P04278
P18089	P05019
P18089	P05305
P18089	P07686
P18089	P11362
P18089	P12821
P18089	P15090
P18089	P15692
P18089	P16520
P18089	P17302
P18089	P17936
P18089	P20700
P18089	P21554
P18089	P23352
P18089	P23528
P18089	P24385
P18089	P25101
P18089	P29371
P18089	P29475
P18089	P30279
P18089	P30968
P18089	P33897
P18089	P35228
P18089	P35968
P18089	P41231
P18089	P43121
P18089	P47900
P18089	P55075
P18089	P63167
P18089	P78540
P18089	P81172
P18089	Q02108
P18089	Q06787
P18089	Q07817
P18089	Q13976
P18089	Q15223
P18089	Q15726
P18089	Q16828
P18089	Q30201
P18089	Q6X4W1
P18089	Q6ZVN8
P18089	Q8NFJ6
P18089	Q8TCU5
P18089	Q969F8
P18089	Q9BZH6
P18089	Q9C004
P18089	Q9H251
P18089	Q9HC23
P18089	Q9NP59
P18089	Q9P2D1
P18089	Q9UHF0
P18089	Q9UP52
P28221	O00170
P28221	O00255
P28221	O15379
P28221	O60243
P28221	O60258
P28221	O76074
P28221	P01137
P28221	P01148
P28221	P01236
P28221	P02766
P28221	P04278
P28221	P05019
P28221	P05305
P28221	P07686
P28221	P11362
P28221	P12821
P28221	P15090
P28221	P15692
P28221	P16520
P28221	P17302
P28221	P17936
P28221	P20700
P28221	P21554
P28221	P23352
P28221	P23528
P28221	P24385
P28221	P25101
P28221	P29371
P28221	P29475
P28221	P30279
P28221	P30968
P28221	P33897
P28221	P35228
P28221	P35968
P28221	P41231
P28221	P43121
P28221	P47900
P28221	P55075
P28221	P63167
P28221	P78540
P28221	P81172
P28221	Q02108
P28221	Q06787
P28221	Q07817
P28221	Q13976
P28221	Q15223
P28221	Q15726
P28221	Q16828
P28221	Q30201
P28221	Q6X4W1
P28221	Q6ZVN8
P28221	Q8NFJ6
P28221	Q8TCU5
P28221	Q969F8
P28221	Q9BZH6
P28221	Q9C004
P28221	Q9H251
P28221	Q9HC23
P28221	Q9NP59
P28221	Q9P2D1
P28221	Q9UHF0
P28221	Q9UP52
P21728	O00170
P21728	O00255
P21728	O15379
P21728	O60243
P21728	O60258
P21728	O76074
P21728	P01137
P21728	P01148
P21728	P01236
P21728	P02766
P21728	P04278
P21728	P05019
P21728	P05305
P21728	P07686
P21728	P11362
P21728	P12821
P21728	P15090
P21728	P15692
P21728	P16520
P21728	P17302
P21728	P17936
P21728	P20700
P21728	P21554
P21728	P23352
P21728	P23528
P21728	P24385
P21728	P25101
P21728	P29371
P21728	P29475
P21728	P30279
P21728	P30968
P21728	P33897
P21728	P35228
P21728	P35968
P21728	P41231
P21728	P43121
P21728	P47900
P21728	P55075
P21728	P63167
P21728	P78540
P21728	P81172
P21728	Q02108
P21728	Q06787
P21728	Q07817
P21728	Q13976
P21728	Q15223
P21728	Q15726
P21728	Q16828
P21728	Q30201
P21728	Q6X4W1
P21728	Q6ZVN8
P21728	Q8NFJ6
P21728	Q8TCU5
P21728	Q969F8
P21728	Q9BZH6
P21728	Q9C004
P21728	Q9H251
P21728	Q9HC23
P21728	Q9NP59
P21728	Q9P2D1
P21728	Q9UHF0
P21728	Q9UP52
P08908	O00170
P08908	O00255
P08908	O15379
P08908	O60243
P08908	O60258
P08908	O76074
P08908	P01137
P08908	P01148
P08908	P01236
P08908	P02766
P08908	P04278
P08908	P05019
P08908	P05305
P08908	P07686
P08908	P11362
P08908	P12821
P08908	P15090
P08908	P15692
P08908	P16520
P08908	P17302
P08908	P17936
P08908	P20700
P08908	P21554
P08908	P23352
P08908	P23528
P08908	P24385
P08908	P25101
P08908	P29371
P08908	P29475
P08908	P30279
P08908	P30968
P08908	P33897
P08908	P35228
P08908	P35968
P08908	P41231
P08908	P43121
P08908	P47900
P08908	P55075
P08908	P63167
P08908	P78540
P08908	P81172
P08908	Q02108
P08908	Q06787
P08908	Q07817
P08908	Q13976
P08908	Q15223
P08908	Q15726
P08908	Q16828
P08908	Q30201
P08908	Q6X4W1
P08908	Q6ZVN8
P08908	Q8NFJ6
P08908	Q8TCU5
P08908	Q969F8
P08908	Q9BZH6
P08908	Q9C004
P08908	Q9H251
P08908	Q9HC23
P08908	Q9NP59
P08908	Q9P2D1
P08908	Q9UHF0
P08908	Q9UP52
P14416	O00170
P14416	O00255
P14416	O15379
P14416	O60243
P14416	O60258
P14416	O76074
P14416	P01137
P14416	P01148
P14416	P01236
P14416	P02766
P14416	P04278
P14416	P05019
P14416	P05305
P14416	P07686
P14416	P11362
P14416	P12821
P14416	P15090
P14416	P15692
P14416	P16520
P14416	P17302
P14416	P17936
P14416	P20700
P14416	P21554
P14416	P23352
P14416	P23528
P14416	P24385
P14416	P25101
P14416	P29371
P14416	P29475
P14416	P30279
P14416	P30968
P14416	P33897
P14416	P35228
P14416	P35968
P14416	P41231
P14416	P43121
P14416	P47900
P14416	P55075
P14416	P63167
P14416	P78540
P14416	P81172
P14416	Q02108
P14416	Q06787
P14416	Q07817
P14416	Q13976
P14416	Q15223
P14416	Q15726
P14416	Q16828
P14416	Q30201
P14416	Q6X4W1
P14416	Q6ZVN8
P14416	Q8NFJ6
P14416	Q8TCU5
P14416	Q969F8
P14416	Q9BZH6
P14416	Q9C004
P14416	Q9H251
P14416	Q9HC23
P14416	Q9NP59
P14416	Q9P2D1
P14416	Q9UHF0
P14416	Q9UP52
P21917	O00170
P21917	O00255
P21917	O15379
P21917	O60243
P21917	O60258
P21917	O76074
P21917	P01137
P21917	P01148
P21917	P01236
P21917	P02766
P21917	P04278
P21917	P05019
P21917	P05305
P21917	P07686
P21917	P11362
P21917	P12821
P21917	P15090
P21917	P15692
P21917	P16520
P21917	P17302
P21917	P17936
P21917	P20700
P21917	P21554
P21917	P23352
P21917	P23528
P21917	P24385
P21917	P25101
P21917	P29371
P21917	P29475
P21917	P30279
P21917	P30968
P21917	P33897
P21917	P35228
P21917	P35968
P21917	P41231
P21917	P43121
P21917	P47900
P21917	P55075
P21917	P63167
P21917	P78540
P21917	P81172
P21917	Q02108
P21917	Q06787
P21917	Q07817
P21917	Q13976
P21917	Q15223
P21917	Q15726
P21917	Q16828
P21917	Q30201
P21917	Q6X4W1
P21917	Q6ZVN8
P21917	Q8NFJ6
P21917	Q8TCU5
P21917	Q969F8
P21917	Q9BZH6
P21917	Q9C004
P21917	Q9H251
P21917	Q9HC23
P21917	Q9NP59
P21917	Q9P2D1
P21917	Q9UHF0
P21917	Q9UP52
P28223	O00170
P28223	O00255
P28223	O15379
P28223	O60243
P28223	O60258
P28223	O76074
P28223	P01137
P28223	P01148
P28223	P01236
P28223	P02766
P28223	P04278
P28223	P05019
P28223	P05305
P28223	P07686
P28223	P11362
P28223	P12821
P28223	P15090
P28223	P15692
P28223	P16520
P28223	P17302
P28223	P17936
P28223	P20700
P28223	P21554
P28223	P23352
P28223	P23528
P28223	P24385
P28223	P25101
P28223	P29371
P28223	P29475
P28223	P30279
P28223	P30968
P28223	P33897
P28223	P35228
P28223	P35968
P28223	P41231
P28223	P43121
P28223	P47900
P28223	P55075
P28223	P63167
P28223	P78540
P28223	P81172
P28223	Q02108
P28223	Q06787
P28223	Q07817
P28223	Q13976
P28223	Q15223
P28223	Q15726
P28223	Q16828
P28223	Q30201
P28223	Q6X4W1
P28223	Q6ZVN8
P28223	Q8NFJ6
P28223	Q8TCU5
P28223	Q969F8
P28223	Q9BZH6
P28223	Q9C004
P28223	Q9H251
P28223	Q9HC23
P28223	Q9NP59
P28223	Q9P2D1
P28223	Q9UHF0
P28223	Q9UP52
P28335	O00170
P28335	O00255
P28335	O15379
P28335	O60243
P28335	O60258
P28335	O76074
P28335	P01137
P28335	P01148
P28335	P01236
P28335	P02766
P28335	P04278
P28335	P05019
P28335	P05305
P28335	P07686
P28335	P11362
P28335	P12821
P28335	P15090
P28335	P15692
P28335	P16520
P28335	P17302
P28335	P17936
P28335	P20700
P28335	P21554
P28335	P23352
P28335	P23528
P28335	P24385
P28335	P25101
P28335	P29371
P28335	P29475
P28335	P30279
P28335	P30968
P28335	P33897
P28335	P35228
P28335	P35968
P28335	P41231
P28335	P43121
P28335	P47900
P28335	P55075
P28335	P63167
P28335	P78540
P28335	P81172
P28335	Q02108
P28335	Q06787
P28335	Q07817
P28335	Q13976
P28335	Q15223
P28335	Q15726
P28335	Q16828
P28335	Q30201
P28335	Q6X4W1
P28335	Q6ZVN8
P28335	Q8NFJ6
P28335	Q8TCU5
P28335	Q969F8
P28335	Q9BZH6
P28335	Q9C004
P28335	Q9H251
P28335	Q9HC23
P28335	Q9NP59
P28335	Q9P2D1
P28335	Q9UHF0
P28335	Q9UP52
P35462	O00170
P35462	O00255
P35462	O15379
P35462	O60243
P35462	O60258
P35462	O76074
P35462	P01137
P35462	P01148
P35462	P01236
P35462	P02766
P35462	P04278
P35462	P05019
P35462	P05305
P35462	P07686
P35462	P11362
P35462	P12821
P35462	P15090
P35462	P15692
P35462	P16520
P35462	P17302
P35462	P17936
P35462	P20700
P35462	P21554
P35462	P23352
P35462	P23528
P35462	P24385
P35462	P25101
P35462	P29371
P35462	P29475
P35462	P30279
P35462	P30968
P35462	P33897
P35462	P35228
P35462	P35968
P35462	P41231
P35462	P43121
P35462	P47900
P35462	P55075
P35462	P63167
P35462	P78540
P35462	P81172
P35462	Q02108
P35462	Q06787
P35462	Q07817
P35462	Q13976
P35462	Q15223
P35462	Q15726
P35462	Q16828
P35462	Q30201
P35462	Q6X4W1
P35462	Q6ZVN8
P35462	Q8NFJ6
P35462	Q8TCU5
P35462	Q969F8
P35462	Q9BZH6
P35462	Q9C004
P35462	Q9H251
P35462	Q9HC23
P35462	Q9NP59
P35462	Q9P2D1
P35462	Q9UHF0
P35462	Q9UP52
O76074	O00170
O76074	O00255
O76074	O15379
O76074	O60243
O76074	O60258
O76074	P01137
O76074	P01148
O76074	P01236
O76074	P02766
O76074	P04278
O76074	P05019
O76074	P05305
O76074	P07686
O76074	P11362
O76074	P12821
O76074	P15090
O76074	P15692
O76074	P16520
O76074	P17302
O76074	P17936
O76074	P20700
O76074	P21554
O76074	P23352
O76074	P23528
O76074	P24385
O76074	P25101
O76074	P29371
O76074	P29475
O76074	P30279
O76074	P30968
O76074	P33897
O76074	P35228
O76074	P35968
O76074	P41231
O76074	P43121
O76074	P47900
O76074	P55075
O76074	P63167
O76074	P78540
O76074	P81172
O76074	Q02108
O76074	Q06787
O76074	Q07817
O76074	Q13976
O76074	Q15223
O76074	Q15726
O76074	Q16828
O76074	Q30201
O76074	Q6X4W1
O76074	Q6ZVN8
O76074	Q8NFJ6
O76074	Q8TCU5
O76074	Q969F8
O76074	Q9BZH6
O76074	Q9C004
O76074	Q9H251
O76074	Q9HC23
O76074	Q9NP59
O76074	Q9P2D1
O76074	Q9UHF0
O76074	Q9UP52
Q9HCR9	O00170
Q9HCR9	O00255
Q9HCR9	O15379
Q9HCR9	O60243
Q9HCR9	O60258
Q9HCR9	O76074
Q9HCR9	P01137
Q9HCR9	P01148
Q9HCR9	P01236
Q9HCR9	P02766
Q9HCR9	P04278
Q9HCR9	P05019
Q9HCR9	P05305
Q9HCR9	P07686
Q9HCR9	P11362
Q9HCR9	P12821
Q9HCR9	P15090
Q9HCR9	P15692
Q9HCR9	P16520
Q9HCR9	P17302
Q9HCR9	P17936
Q9HCR9	P20700
Q9HCR9	P21554
Q9HCR9	P23352
Q9HCR9	P23528
Q9HCR9	P24385
Q9HCR9	P25101
Q9HCR9	P29371
Q9HCR9	P29475
Q9HCR9	P30279
Q9HCR9	P30968
Q9HCR9	P33897
Q9HCR9	P35228
Q9HCR9	P35968
Q9HCR9	P41231
Q9HCR9	P43121
Q9HCR9	P47900
Q9HCR9	P55075
Q9HCR9	P63167
Q9HCR9	P78540
Q9HCR9	P81172
Q9HCR9	Q02108
Q9HCR9	Q06787
Q9HCR9	Q07817
Q9HCR9	Q13976
Q9HCR9	Q15223
Q9HCR9	Q15726
Q9HCR9	Q16828
Q9HCR9	Q30201
Q9HCR9	Q6X4W1
Q9HCR9	Q6ZVN8
Q9HCR9	Q8NFJ6
Q9HCR9	Q8TCU5
Q9HCR9	Q969F8
Q9HCR9	Q9BZH6
Q9HCR9	Q9C004
Q9HCR9	Q9H251
Q9HCR9	Q9HC23
Q9HCR9	Q9NP59
Q9HCR9	Q9P2D1
Q9HCR9	Q9UHF0
Q9HCR9	Q9UP52
O60391	F7VJQ1
O60391	O00192
O60391	O00222
O60391	O00574
O60391	O14775
O60391	O14810
O60391	O15041
O60391	O15297
O60391	O15516
O60391	O15529
O60391	O43184
O60391	O43435
O60391	O60216
O60391	O60890
O60391	O60934
O60391	O75129
O60391	O75185
O60391	O75398
O60391	O75962
O60391	O95714
O60391	P00395
O60391	P00403
O60391	P00414
O60391	P00439
O60391	P01116
O60391	P01308
O60391	P02458
O60391	P02649
O60391	P03886
O60391	P03905
O60391	P03915
O60391	P03923
O60391	P04053
O60391	P04156
O60391	P05019
O60391	P05129
O60391	P08842
O60391	P08908
O60391	P08913
O60391	P09172
O60391	P10635
O60391	P10828
O60391	P13224
O60391	P13591
O60391	P13942
O60391	P14416
O60391	P15502
O60391	P15822
O60391	P15884
O60391	P16422
O60391	P17302
O60391	P17752
O60391	P17787
O60391	P18089
O60391	P18825
O60391	P20711
O60391	P20783
O60391	P21397
O60391	P21554
O60391	P21728
O60391	P21917
O60391	P21918
O60391	P21964
O60391	P23141
O60391	P23468
O60391	P23470
O60391	P23560
O60391	P23975
O60391	P25101
O60391	P25103
O60391	P25106
O60391	P27338
O60391	P28222
O60391	P28223
O60391	P28335
O60391	P29475
O60391	P31391
O60391	P31645
O60391	P32245
O60391	P32247
O60391	P32297
O60391	P33176
O60391	P33897
O60391	P35250
O60391	P35348
O60391	P35462
O60391	P37173
O60391	P38570
O60391	P40692
O60391	P41594
O60391	P41970
O60391	P42336
O60391	P42658
O60391	P42898
O60391	P43003
O60391	P43246
O60391	P43681
O60391	P43694
O60391	P48029
O60391	P48443
O60391	P48736
O60391	P49815
O60391	P49902
O60391	P49917
O60391	P50148
O60391	P51608
O60391	P52701
O60391	P52732
O60391	P53667
O60391	P53992
O60391	P54198
O60391	P54253
O60391	P54277
O60391	P54278
O60391	P54762
O60391	P54851
O60391	P55290
O60391	P60484
O60391	P60880
O60391	P63162
O60391	P68400
O60391	P78347
O60391	P81133
O60391	P98174
O60391	Q01543
O60391	Q01959
O60391	Q01968
O60391	Q03164
O60391	Q05086
O60391	Q06033
O60391	Q06413
O60391	Q06787
O60391	Q08289
O60391	Q08462
O60391	Q08J23
O60391	Q11203
O60391	Q12879
O60391	Q12899
O60391	Q12955
O60391	Q13045
O60391	Q13064
O60391	Q13112
O60391	Q13224
O60391	Q13255
O60391	Q13875
O60391	Q13936
O60391	Q13976
O60391	Q14683
O60391	Q14831
O60391	Q15652
O60391	Q16623
O60391	Q4G0U5
O60391	Q5JU85
O60391	Q5SZL2
O60391	Q6DN12
O60391	Q6KC79
O60391	Q6N022
O60391	Q6U841
O60391	Q6W5P4
O60391	Q75QN2
O60391	Q7Z3Z4
O60391	Q7Z408
O60391	Q7Z570
O60391	Q7Z5J4
O60391	Q7Z628
O60391	Q7Z699
O60391	Q7Z7G8
O60391	Q86SQ9
O60391	Q8IVB4
O60391	Q8IWU9
O60391	Q8IZL9
O60391	Q8IZT6
O60391	Q8N2Q7
O60391	Q8N461
O60391	Q8NF91
O60391	Q8NFY4
O60391	Q8TAP4
O60391	Q8TAX0
O60391	Q8WUD6
O60391	Q92574
O60391	Q92766
O60391	Q92890
O60391	Q93074
O60391	Q96HY7
O60391	Q96MA6
O60391	Q96PQ0
O60391	Q96PX8
O60391	Q96PZ7
O60391	Q96Q07
O60391	Q96RK0
O60391	Q96RL7
O60391	Q96ST3
O60391	Q99608
O60391	Q99622
O60391	Q9BQJ4
O60391	Q9BTA9
O60391	Q9BY41
O60391	Q9BZI7
O60391	Q9C0A6
O60391	Q9H1I8
O60391	Q9H5I5
O60391	Q9H8M5
O60391	Q9HAR2
O60391	Q9HBK9
O60391	Q9HBW0
O60391	Q9NP71
O60391	Q9NQ89
O60391	Q9NRF2
O60391	Q9NRI5
O60391	Q9NUZ1
O60391	Q9NYX4
O60391	Q9NZP6
O60391	Q9P2D1
O60391	Q9P2R6
O60391	Q9UBM7
O60391	Q9UDT6
O60391	Q9UHC1
O60391	Q9UHL9
O60391	Q9UIG0
O60391	Q9UJ55
O60391	Q9UKX5
O60391	Q9ULP9
O60391	Q9UNF1
O60391	Q9UQ90
O60391	Q9UQB8
O60391	Q9UQD0
O60391	Q9UQE7
O60391	Q9Y223
O60391	Q9Y2M0
O60391	Q9Y2X7
O60391	Q9Y397
O60391	Q9Y4P3
O60391	Q9Y625
O60391	Q9Y675
O60391	Q9Y6K9
O60391	Q9Y6X0
P23975	F7VJQ1
P23975	O00192
P23975	O00222
P23975	O00574
P23975	O14775
P23975	O14810
P23975	O15041
P23975	O15297
P23975	O15516
P23975	O15529
P23975	O43184
P23975	O43435
P23975	O60216
P23975	O60890
P23975	O60934
P23975	O75129
P23975	O75185
P23975	O75398
P23975	O75962
P23975	O95714
P23975	P00395
P23975	P00403
P23975	P00414
P23975	P00439
P23975	P01116
P23975	P01308
P23975	P02458
P23975	P02649
P23975	P03886
P23975	P03905
P23975	P03915
P23975	P03923
P23975	P04053
P23975	P04156
P23975	P05019
P23975	P05129
P23975	P08842
P23975	P08908
P23975	P08913
P23975	P09172
P23975	P10635
P23975	P10828
P23975	P13224
P23975	P13591
P23975	P13942
P23975	P14416
P23975	P15502
P23975	P15822
P23975	P15884
P23975	P16422
P23975	P17302
P23975	P17752
P23975	P17787
P23975	P18089
P23975	P18825
P23975	P20711
P23975	P20783
P23975	P21397
P23975	P21554
P23975	P21728
P23975	P21917
P23975	P21918
P23975	P21964
P23975	P23141
P23975	P23468
P23975	P23470
P23975	P23560
P23975	P25101
P23975	P25103
P23975	P25106
P23975	P27338
P23975	P28222
P23975	P28223
P23975	P28335
P23975	P29475
P23975	P31391
P23975	P31645
P23975	P32245
P23975	P32247
P23975	P32297
P23975	P33176
P23975	P33897
P23975	P35250
P23975	P35348
P23975	P35462
P23975	P37173
P23975	P38570
P23975	P40692
P23975	P41594
P23975	P41970
P23975	P42336
P23975	P42658
P23975	P42898
P23975	P43003
P23975	P43246
P23975	P43681
P23975	P43694
P23975	P48029
P23975	P48443
P23975	P48736
P23975	P49815
P23975	P49902
P23975	P49917
P23975	P50148
P23975	P51608
P23975	P52701
P23975	P52732
P23975	P53667
P23975	P53992
P23975	P54198
P23975	P54253
P23975	P54277
P23975	P54278
P23975	P54762
P23975	P54851
P23975	P55290
P23975	P60484
P23975	P60880
P23975	P63162
P23975	P68400
P23975	P78347
P23975	P81133
P23975	P98174
P23975	Q01543
P23975	Q01959
P23975	Q01968
P23975	Q03164
P23975	Q05086
P23975	Q06033
P23975	Q06413
P23975	Q06787
P23975	Q08289
P23975	Q08462
P23975	Q08J23
P23975	Q11203
P23975	Q12879
P23975	Q12899
P23975	Q12955
P23975	Q13045
P23975	Q13064
P23975	Q13112
P23975	Q13224
P23975	Q13255
P23975	Q13875
P23975	Q13936
P23975	Q13976
P23975	Q14683
P23975	Q14831
P23975	Q15652
P23975	Q16623
P23975	Q4G0U5
P23975	Q5JU85
P23975	Q5SZL2
P23975	Q6DN12
P23975	Q6KC79
P23975	Q6N022
P23975	Q6U841
P23975	Q6W5P4
P23975	Q75QN2
P23975	Q7Z3Z4
P23975	Q7Z408
P23975	Q7Z570
P23975	Q7Z5J4
P23975	Q7Z628
P23975	Q7Z699
P23975	Q7Z7G8
P23975	Q86SQ9
P23975	Q8IVB4
P23975	Q8IWU9
P23975	Q8IZL9
P23975	Q8IZT6
P23975	Q8N2Q7
P23975	Q8N461
P23975	Q8NF91
P23975	Q8NFY4
P23975	Q8TAP4
P23975	Q8TAX0
P23975	Q8WUD6
P23975	Q92574
P23975	Q92766
P23975	Q92890
P23975	Q93074
P23975	Q96HY7
P23975	Q96MA6
P23975	Q96PQ0
P23975	Q96PX8
P23975	Q96PZ7
P23975	Q96Q07
P23975	Q96RK0
P23975	Q96RL7
P23975	Q96ST3
P23975	Q99608
P23975	Q99622
P23975	Q9BQJ4
P23975	Q9BTA9
P23975	Q9BY41
P23975	Q9BZI7
P23975	Q9C0A6
P23975	Q9H1I8
P23975	Q9H5I5
P23975	Q9H8M5
P23975	Q9HAR2
P23975	Q9HBK9
P23975	Q9HBW0
P23975	Q9NP71
P23975	Q9NQ89
P23975	Q9NRF2
P23975	Q9NRI5
P23975	Q9NUZ1
P23975	Q9NYX4
P23975	Q9NZP6
P23975	Q9P2D1
P23975	Q9P2R6
P23975	Q9UBM7
P23975	Q9UDT6
P23975	Q9UHC1
P23975	Q9UHL9
P23975	Q9UIG0
P23975	Q9UJ55
P23975	Q9UKX5
P23975	Q9ULP9
P23975	Q9UNF1
P23975	Q9UQ90
P23975	Q9UQB8
P23975	Q9UQD0
P23975	Q9UQE7
P23975	Q9Y223
P23975	Q9Y2M0
P23975	Q9Y2X7
P23975	Q9Y397
P23975	Q9Y4P3
P23975	Q9Y625
P23975	Q9Y675
P23975	Q9Y6K9
P23975	Q9Y6X0
P31645	F7VJQ1
P31645	O00192
P31645	O00222
P31645	O00574
P31645	O14775
P31645	O14810
P31645	O15041
P31645	O15297
P31645	O15516
P31645	O15529
P31645	O43184
P31645	O43435
P31645	O60216
P31645	O60890
P31645	O60934
P31645	O75129
P31645	O75185
P31645	O75398
P31645	O75962
P31645	O95714
P31645	P00395
P31645	P00403
P31645	P00414
P31645	P00439
P31645	P01116
P31645	P01308
P31645	P02458
P31645	P02649
P31645	P03886
P31645	P03905
P31645	P03915
P31645	P03923
P31645	P04053
P31645	P04156
P31645	P05019
P31645	P05129
P31645	P08842
P31645	P08908
P31645	P08913
P31645	P09172
P31645	P10635
P31645	P10828
P31645	P13224
P31645	P13591
P31645	P13942
P31645	P14416
P31645	P15502
P31645	P15822
P31645	P15884
P31645	P16422
P31645	P17302
P31645	P17752
P31645	P17787
P31645	P18089
P31645	P18825
P31645	P20711
P31645	P20783
P31645	P21397
P31645	P21554
P31645	P21728
P31645	P21917
P31645	P21918
P31645	P21964
P31645	P23141
P31645	P23468
P31645	P23470
P31645	P23560
P31645	P23975
P31645	P25101
P31645	P25103
P31645	P25106
P31645	P27338
P31645	P28222
P31645	P28223
P31645	P28335
P31645	P29475
P31645	P31391
P31645	P32245
P31645	P32247
P31645	P32297
P31645	P33176
P31645	P33897
P31645	P35250
P31645	P35348
P31645	P35462
P31645	P37173
P31645	P38570
P31645	P40692
P31645	P41594
P31645	P41970
P31645	P42336
P31645	P42658
P31645	P42898
P31645	P43003
P31645	P43246
P31645	P43681
P31645	P43694
P31645	P48029
P31645	P48443
P31645	P48736
P31645	P49815
P31645	P49902
P31645	P49917
P31645	P50148
P31645	P51608
P31645	P52701
P31645	P52732
P31645	P53667
P31645	P53992
P31645	P54198
P31645	P54253
P31645	P54277
P31645	P54278
P31645	P54762
P31645	P54851
P31645	P55290
P31645	P60484
P31645	P60880
P31645	P63162
P31645	P68400
P31645	P78347
P31645	P81133
P31645	P98174
P31645	Q01543
P31645	Q01959
P31645	Q01968
P31645	Q03164
P31645	Q05086
P31645	Q06033
P31645	Q06413
P31645	Q06787
P31645	Q08289
P31645	Q08462
P31645	Q08J23
P31645	Q11203
P31645	Q12879
P31645	Q12899
P31645	Q12955
P31645	Q13045
P31645	Q13064
P31645	Q13112
P31645	Q13224
P31645	Q13255
P31645	Q13875
P31645	Q13936
P31645	Q13976
P31645	Q14683
P31645	Q14831
P31645	Q15652
P31645	Q16623
P31645	Q4G0U5
P31645	Q5JU85
P31645	Q5SZL2
P31645	Q6DN12
P31645	Q6KC79
P31645	Q6N022
P31645	Q6U841
P31645	Q6W5P4
P31645	Q75QN2
P31645	Q7Z3Z4
P31645	Q7Z408
P31645	Q7Z570
P31645	Q7Z5J4
P31645	Q7Z628
P31645	Q7Z699
P31645	Q7Z7G8
P31645	Q86SQ9
P31645	Q8IVB4
P31645	Q8IWU9
P31645	Q8IZL9
P31645	Q8IZT6
P31645	Q8N2Q7
P31645	Q8N461
P31645	Q8NF91
P31645	Q8NFY4
P31645	Q8TAP4
P31645	Q8TAX0
P31645	Q8WUD6
P31645	Q92574
P31645	Q92766
P31645	Q92890
P31645	Q93074
P31645	Q96HY7
P31645	Q96MA6
P31645	Q96PQ0
P31645	Q96PX8
P31645	Q96PZ7
P31645	Q96Q07
P31645	Q96RK0
P31645	Q96RL7
P31645	Q96ST3
P31645	Q99608
P31645	Q99622
P31645	Q9BQJ4
P31645	Q9BTA9
P31645	Q9BY41
P31645	Q9BZI7
P31645	Q9C0A6
P31645	Q9H1I8
P31645	Q9H5I5
P31645	Q9H8M5
P31645	Q9HAR2
P31645	Q9HBK9
P31645	Q9HBW0
P31645	Q9NP71
P31645	Q9NQ89
P31645	Q9NRF2
P31645	Q9NRI5
P31645	Q9NUZ1
P31645	Q9NYX4
P31645	Q9NZP6
P31645	Q9P2D1
P31645	Q9P2R6
P31645	Q9UBM7
P31645	Q9UDT6
P31645	Q9UHC1
P31645	Q9UHL9
P31645	Q9UIG0
P31645	Q9UJ55
P31645	Q9UKX5
P31645	Q9ULP9
P31645	Q9UNF1
P31645	Q9UQ90
P31645	Q9UQB8
P31645	Q9UQD0
P31645	Q9UQE7
P31645	Q9Y223
P31645	Q9Y2M0
P31645	Q9Y2X7
P31645	Q9Y397
P31645	Q9Y4P3
P31645	Q9Y625
P31645	Q9Y675
P31645	Q9Y6K9
P31645	Q9Y6X0
P41145	F7VJQ1
P41145	O00192
P41145	O00222
P41145	O00574
P41145	O14775
P41145	O14810
P41145	O15041
P41145	O15297
P41145	O15516
P41145	O15529
P41145	O43184
P41145	O43435
P41145	O60216
P41145	O60890
P41145	O60934
P41145	O75129
P41145	O75185
P41145	O75398
P41145	O75962
P41145	O95714
P41145	P00395
P41145	P00403
P41145	P00414
P41145	P00439
P41145	P01116
P41145	P01308
P41145	P02458
P41145	P02649
P41145	P03886
P41145	P03905
P41145	P03915
P41145	P03923
P41145	P04053
P41145	P04156
P41145	P05019
P41145	P05129
P41145	P08842
P41145	P08908
P41145	P08913
P41145	P09172
P41145	P10635
P41145	P10828
P41145	P13224
P41145	P13591
P41145	P13942
P41145	P14416
P41145	P15502
P41145	P15822
P41145	P15884
P41145	P16422
P41145	P17302
P41145	P17752
P41145	P17787
P41145	P18089
P41145	P18825
P41145	P20711
P41145	P20783
P41145	P21397
P41145	P21554
P41145	P21728
P41145	P21917
P41145	P21918
P41145	P21964
P41145	P23141
P41145	P23468
P41145	P23470
P41145	P23560
P41145	P23975
P41145	P25101
P41145	P25103
P41145	P25106
P41145	P27338
P41145	P28222
P41145	P28223
P41145	P28335
P41145	P29475
P41145	P31391
P41145	P31645
P41145	P32245
P41145	P32247
P41145	P32297
P41145	P33176
P41145	P33897
P41145	P35250
P41145	P35348
P41145	P35462
P41145	P37173
P41145	P38570
P41145	P40692
P41145	P41594
P41145	P41970
P41145	P42336
P41145	P42658
P41145	P42898
P41145	P43003
P41145	P43246
P41145	P43681
P41145	P43694
P41145	P48029
P41145	P48443
P41145	P48736
P41145	P49815
P41145	P49902
P41145	P49917
P41145	P50148
P41145	P51608
P41145	P52701
P41145	P52732
P41145	P53667
P41145	P53992
P41145	P54198
P41145	P54253
P41145	P54277
P41145	P54278
P41145	P54762
P41145	P54851
P41145	P55290
P41145	P60484
P41145	P60880
P41145	P63162
P41145	P68400
P41145	P78347
P41145	P81133
P41145	P98174
P41145	Q01543
P41145	Q01959
P41145	Q01968
P41145	Q03164
P41145	Q05086
P41145	Q06033
P41145	Q06413
P41145	Q06787
P41145	Q08289
P41145	Q08462
P41145	Q08J23
P41145	Q11203
P41145	Q12879
P41145	Q12899
P41145	Q12955
P41145	Q13045
P41145	Q13064
P41145	Q13112
P41145	Q13224
P41145	Q13255
P41145	Q13875
P41145	Q13936
P41145	Q13976
P41145	Q14683
P41145	Q14831
P41145	Q15652
P41145	Q16623
P41145	Q4G0U5
P41145	Q5JU85
P41145	Q5SZL2
P41145	Q6DN12
P41145	Q6KC79
P41145	Q6N022
P41145	Q6U841
P41145	Q6W5P4
P41145	Q75QN2
P41145	Q7Z3Z4
P41145	Q7Z408
P41145	Q7Z570
P41145	Q7Z5J4
P41145	Q7Z628
P41145	Q7Z699
P41145	Q7Z7G8
P41145	Q86SQ9
P41145	Q8IVB4
P41145	Q8IWU9
P41145	Q8IZL9
P41145	Q8IZT6
P41145	Q8N2Q7
P41145	Q8N461
P41145	Q8NF91
P41145	Q8NFY4
P41145	Q8TAP4
P41145	Q8TAX0
P41145	Q8WUD6
P41145	Q92574
P41145	Q92766
P41145	Q92890
P41145	Q93074
P41145	Q96HY7
P41145	Q96MA6
P41145	Q96PQ0
P41145	Q96PX8
P41145	Q96PZ7
P41145	Q96Q07
P41145	Q96RK0
P41145	Q96RL7
P41145	Q96ST3
P41145	Q99608
P41145	Q99622
P41145	Q9BQJ4
P41145	Q9BTA9
P41145	Q9BY41
P41145	Q9BZI7
P41145	Q9C0A6
P41145	Q9H1I8
P41145	Q9H5I5
P41145	Q9H8M5
P41145	Q9HAR2
P41145	Q9HBK9
P41145	Q9HBW0
P41145	Q9NP71
P41145	Q9NQ89
P41145	Q9NRF2
P41145	Q9NRI5
P41145	Q9NUZ1
P41145	Q9NYX4
P41145	Q9NZP6
P41145	Q9P2D1
P41145	Q9P2R6
P41145	Q9UBM7
P41145	Q9UDT6
P41145	Q9UHC1
P41145	Q9UHL9
P41145	Q9UIG0
P41145	Q9UJ55
P41145	Q9UKX5
P41145	Q9ULP9
P41145	Q9UNF1
P41145	Q9UQ90
P41145	Q9UQB8
P41145	Q9UQD0
P41145	Q9UQE7
P41145	Q9Y223
P41145	Q9Y2M0
P41145	Q9Y2X7
P41145	Q9Y397
P41145	Q9Y4P3
P41145	Q9Y625
P41145	Q9Y675
P41145	Q9Y6K9
P41145	Q9Y6X0
P48544	F7VJQ1
P48544	O00192
P48544	O00222
[truncated: 111,380 more rows]

## Sheet: PP by class - repoDB
protein_drug	protein_disease
P11274	O76050
P14780	P02751
P23219	P02751
P11274	P17252
P14867	P38398
Q15858	Q13887
P31939	Q99650
P11274	Q9BYE2
O14746	Q9UQB3
O00305	P12259
P11387	P27797
O00305	P98171
Q96SW2	Q9BZW8
P08908	O43310
P15692	P45452
Q9BYF1	Q8WVM7
P35354	Q92743
P35354	P35555
P23219	P98160
O00591	Q14517
O00305	Q14517
Q9Y478	O00170
P28702	Q15811
P29466	Q9NZ71
P14867	Q9ULV0
P18545	O14578
Q13956	O14578
P42574	P34903
O00305	P78352
P14780	Q14203
O00305	Q15700
O00305	Q92796
Q01959	O94822
P35372	Q8TE57
O00305	Q12959
P41143	Q92833
O00305	Q96JB8
P41145	Q9P0X4
Q15858	P16066
P18545	P49448
O00591	Q8N6G6
P18089	Q99250
Q15858	O15119
P14867	Q9NYP7
Q96SW2	P26012
P35354	P13611
O15530	O15068
P35354	O43854
O00305	O14936
O00305	O43307
P31939	Q9UNA1

## Sheet: PP by class - Literature
protein_drug	protein_disease
Q9Y478	O00170
P14780	P11717
P35354	Q13201
Q02127	Q14956
P35354	O43854
P14780	P02751
P11387	P27797
P15692	P45452
P01375	Q14392
P35354	Q92743
O15530	P08235
P35354	P08709
P08637	P08887
O75015	P08887
O00305	P12259
O15530	P25092
P35354	Q14517
O15530	P27540
P35354	Q16819
P35354	O00291
P35354	P35556
P12318	Q5ZPR3
P31939	Q99650
O15530	Q9BXU1
P35354	Q9Y5W5
P35354	P98160
P35354	Q08431
P35354	Q6V0I7
O15530	Q6V0I7
P35354	Q96AJ9
P29466	Q9NZ71
O14746	Q9UQB3
O15530	O60229
Q9Y478	O60244
P35354	P13611
O15530	P51841
P35354	Q96J66
Q9Y478	Q96JA3
P08637	P29460
P12318	P29460
O75015	P29460
Q9BYF1	Q8WVM7
Q15858	O43614

## Sheet: PP - Distances
protein_drug	protein_disease	OneHot	SGT	ProtBERT	SeqVec	repoDB	Literature
P01375	A0A087WXM9	0.10869	0.342395	0.393893	0.456677	0	1
P06276	A0A087WXM9	0.101231	0.223596	0.679542	0.581869	1	1
P12821	A0A087WXM9	0.129311	0.224068	0.778914	0.680829	0	1
P22303	A0A087WXM9	0.181656	0.2743	1.00207	0.752176	1	1
P36544	A0A087WXM9	0.117606	0.270423	0.764864	0.564559	1	1
O00305	A0A087X1C5	0.110413	0.209124	0.504025	0.541929	1	0
O00591	A0A087X1C5	0.103345	0.249451	0.438848	0.650046	1	0
O60391	A0A087X1C5	0.030691	0.175226	0.541946	0.39551	1	0
P00915	A0A087X1C5	0.119258	0.299379	0.478955	0.637592	1	0
P00918	A0A087X1C5	0.0936357	0.283972	0.414433	0.722388	1	0
P06276	A0A087X1C5	0.0818397	0.206265	0.493919	0.543947	1	0
P07451	A0A087X1C5	0.071628	0.300828	0.380811	0.633148	1	0
P14867	A0A087X1C5	0.0674949	0.231578	0.489394	0.592773	1	0
P22303	A0A087X1C5	0.019884	0.212686	0.287902	0.368843	1	0
P22748	A0A087X1C5	0.0505907	0.220891	0.402549	0.54559	1	0
P23975	A0A087X1C5	0.0632352	0.208431	0.402062	0.564383	1	0
P28335	A0A087X1C5	0.0950066	0.248986	0.494655	0.540294	1	0
P30926	A0A087X1C5	0.0581543	0.221855	0.319501	0.534075	1	0
P31645	A0A087X1C5	0.0924342	0.199064	0.390714	0.585308	1	0
P32297	A0A087X1C5	0.084967	0.223815	0.397954	0.570346	1	0
P35372	A0A087X1C5	0.118432	0.275129	0.399652	0.543354	1	0
P36544	A0A087X1C5	0.0386587	0.214237	0.264478	0.490244	1	0
P41143	A0A087X1C5	0.0624347	0.272146	0.274475	0.481714	1	0
P41145	A0A087X1C5	0.0982303	0.261874	0.3765	0.542127	1	0
P48544	A0A087X1C5	0.0595093	0.21655	0.411439	0.484156	1	0
P48549	A0A087X1C5	0.0648917	0.203004	0.394685	0.500082	1	0
P78334	A0A087X1C5	0.0833609	0.209118	0.453093	0.599439	1	0
Q01959	A0A087X1C5	0.0582819	0.190443	0.34784	0.547543	1	0
Q06432	A0A087X1C5	0.0749124	0.329966	0.6097	0.618285	1	0
Q12809	A0A087X1C5	0.0318328	0.158796	0.378197	0.339381	1	0
Q15822	A0A087X1C5	0.0515785	0.198576	0.329837	0.498473	1	0
Q15858	A0A087X1C5	0.0905687	0.168175	0.77641	0.553232	1	0
Q15878	A0A087X1C5	0.0468216	0.154561	0.755158	0.461347	1	0
Q16099	A0A087X1C5	0.039679	0.157318	0.265648	0.387077	1	0
Q16478	A0A087X1C5	0.0383232	0.163907	0.233798	0.350099	1	0
Q8IZS8	A0A087X1C5	0.0681024	0.18128	0.589093	0.547455	1	0
P00374	A0AV02	0.0887028	0.329855	0.492834	0.59005	1	0
P04818	A0AV02	0.0694542	0.241454	0.639301	0.531036	1	0
P31939	A0AV02	0.0685265	0.177673	0.614094	0.53921	1	0
O15530	A0AV96	0.118934	0.159655	0.326689	0.540981	1	0
P00374	A0AV96	0.170191	0.3403	0.44582	0.681255	1	0
P00918	A0AV96	0.159643	0.285379	0.412027	0.68357	1	0
P04818	A0AV96	0.118461	0.256163	0.400515	0.614708	1	0
P07451	A0AV96	0.126502	0.295142	0.445947	0.657218	1	0
P31939	A0AV96	0.0632364	0.184881	0.363793	0.542385	1	0
P35354	A0AV96	0.120256	0.16015	0.503587	0.644839	1	0
O15530	A0JLT2	0.117368	0.305383	0.469026	0.51682	0	1
O76074	A0JLT2	0.207604	0.315552	0.523026	0.639842	0	1
P00374	A0JLT2	0.144019	0.495329	0.642065	0.537575	1	1
P00918	A0JLT2	0.111838	0.403378	0.618008	0.493484	0	1
P04818	A0JLT2	0.147712	0.386146	0.683207	0.441139	1	1
P07451	A0JLT2	0.0918213	0.446037	0.577817	0.474601	0	1
P31939	A0JLT2	0.203039	0.349214	0.694785	0.515107	1	1
P35354	A0JLT2	0.14556	0.334656	0.59829	0.530024	0	1
P35869	A0JLT2	0.150062	0.30682	0.313795	0.492218	0	1
Q02127	A0JLT2	0.213282	0.350242	0.821681	0.651728	0	1
Q14289	A0JLT2	0.161892	0.305177	0.388681	0.46428	0	1
Q9HCR9	A0JLT2	0.183253	0.313354	0.460653	0.593383	0	1
Q9Y478	A0JLT2	0.0944069	0.406849	0.381744	0.3752	0	1
O15530	A0JNW5	0.0380805	0.121494	0.453636	0.363259	1	0
P00374	A0JNW5	0.0627942	0.279976	0.689188	0.408296	1	0
P00918	A0JNW5	0.0662426	0.230495	0.880644	0.451732	1	0
P04818	A0JNW5	0.0932562	0.204638	1.05763	0.386074	1	0
P07451	A0JNW5	0.0544334	0.225641	0.72737	0.425678	1	0
P31939	A0JNW5	0.0742371	0.141457	0.989214	0.461877	1	0
P35354	A0JNW5	0.0557172	0.104771	0.44998	0.395756	1	0
O15530	A0PJX4	0.0828538	0.321053	0.528668	0.528188	0	1
P00374	A0PJX4	0.183062	0.474786	0.917858	0.700503	1	0
P00918	A0PJX4	0.155621	0.402353	0.993338	0.702103	0	1
P04818	A0PJX4	0.0963043	0.373668	1.02794	0.491649	1	0
P07451	A0PJX4	0.102581	0.396029	0.855839	0.56495	0	1
P31939	A0PJX4	0.131111	0.342527	1.08593	0.633652	1	0
P35354	A0PJX4	0.095543	0.298147	0.602694	0.570705	0	1
O15530	A1A4Y4	0.0634333	0.318097	0.258904	0.382224	1	0
O75015	A1A4Y4	0.063976	0.411488	0.425755	0.564787	0	1
P00374	A1A4Y4	0.0666551	0.398943	0.30457	0.334641	1	0
P00918	A1A4Y4	0.0993255	0.424301	0.505021	0.525445	1	0
P01374	A1A4Y4	0.154944	0.488345	0.534142	0.661863	0	1
P01375	A1A4Y4	0.0777799	0.416524	0.358257	0.448132	0	1
P01584	A1A4Y4	0.0694185	0.406651	0.245491	0.350008	1	0
P04150	A1A4Y4	0.0451211	0.305301	0.290136	0.42109	1	0
P04818	A1A4Y4	0.103157	0.35932	0.688194	0.370421	1	0
P07451	A1A4Y4	0.0802788	0.438796	0.386784	0.467165	1	0
P08637	A1A4Y4	0.0717872	0.396963	0.395989	0.506642	0	1
P09917	A1A4Y4	0.0617959	0.311401	0.290091	0.343031	1	0
P12314	A1A4Y4	0.0709697	0.328497	0.491016	0.565747	0	1
P12318	A1A4Y4	0.0489184	0.363439	0.389329	0.545544	0	1
P14780	A1A4Y4	0.124881	0.343931	0.651195	0.619951	1	0
P15692	A1A4Y4	0.156398	0.451913	0.415561	0.526786	1	0
P27338	A1A4Y4	0.0580336	0.318485	0.275446	0.46401	1	0
P29466	A1A4Y4	0.0341302	0.306541	0.114306	0.311622	1	0
P31939	A1A4Y4	0.0473816	0.326207	0.556597	0.380582	1	0
P35228	A1A4Y4	0.054657	0.314842	0.188877	0.388015	1	0
P35354	A1A4Y4	0.0574972	0.330784	0.21939	0.438724	1	0
P35372	A1A4Y4	0.0749583	0.356626	0.510211	0.598662	1	0
P37231	A1A4Y4	0.0615061	0.31805	0.277711	0.327742	1	0
P41143	A1A4Y4	0.102277	0.389926	0.687455	0.677214	1	0
P41145	A1A4Y4	0.0885979	0.334575	0.523996	0.602117	1	0
P42574	A1A4Y4	0.0588192	0.368408	0.213044	0.359647	1	0
P45984	A1A4Y4	0.0450073	0.336948	0.55961	0.414278	1	0
P99999	A1A4Y4	0.197348	0.522674	0.696625	0.60112	1	0
P04150	A1A5C7	0.0809643	0.157928	0.36197	0.597319	1	0
P35372	A1A5C7	0.0922533	0.192357	0.552501	0.320502	1	0
P41143	A1A5C7	0.0557037	0.228491	0.561048	0.309925	1	0
P41145	A1A5C7	0.0880623	0.220941	0.567842	0.32036	1	0
Q9Y478	A1L157	0.132681	0.376765	0.494828	0.638258	1	0
O75015	A1L167	0.0485175	0.396965	0.649794	0.594288	0	1
P01374	A1L167	0.133489	0.534366	0.694004	0.596889	0	1
P01375	A1L167	0.0592986	0.428565	0.526912	0.343759	0	1
P04150	A1L167	0.0415768	0.315995	0.485069	0.428232	1	0
P08637	A1L167	0.0312042	0.38189	0.634467	0.497559	0	1
P12314	A1L167	0.0538871	0.373863	0.716888	0.565218	0	1
P12318	A1L167	0.0751991	0.408801	0.656369	0.593936	0	1
P27338	A1L167	0.05888	0.360678	0.383388	0.420589	1	0
P37231	A1L167	0.0388138	0.356999	0.277353	0.334394	1	0
O15530	A1X283	0.0442238	0.15042	0.343125	0.455008	0	1
P00918	A1X283	0.0734223	0.273652	0.677625	0.505754	0	1
P03372	A1X283	0.090884	0.164243	0.385045	0.439546	0	1
P07451	A1X283	0.0469507	0.25495	0.595595	0.501789	0	1
P35354	A1X283	0.0762013	0.163218	0.465183	0.556145	0	1
Q92731	A1X283	0.0907581	0.173869	0.374601	0.420909	0	1
O00305	A1YPR0	0.115438	0.179153	0.523747	0.404836	1	0
O00591	A1YPR0	0.155003	0.198537	0.516659	0.622318	1	0
O15530	A1YPR0	0.0403876	0.14304	0.314856	0.380893	0	1
P00915	A1YPR0	0.0983422	0.278919	0.679433	0.510683	1	0
P00918	A1YPR0	0.0722574	0.282601	0.66374	0.589341	1	1
P07451	A1YPR0	0.0411452	0.265213	0.590119	0.507223	1	1
P12821	A1YPR0	0.0430227	0.124553	0.509258	0.517761	1	0
P14867	A1YPR0	0.0956773	0.195911	0.658941	0.562561	1	0
P22748	A1YPR0	0.053423	0.233534	0.438309	0.472743	1	0
P23975	A1YPR0	0.116332	0.164974	0.711338	0.711889	1	1
P27338	A1YPR0	0.0672217	0.191508	0.54771	0.487881	1	0
P31645	A1YPR0	0.123041	0.16824	0.662265	0.711399	1	1
P35354	A1YPR0	0.0544493	0.161618	0.484209	0.513571	0	1
P35372	A1YPR0	0.155622	0.213117	0.636136	0.708612	1	0
P37231	A1YPR0	0.066598	0.160567	0.383135	0.386686	1	0
P41143	A1YPR0	0.115312	0.230856	0.693933	0.679535	1	0
P41145	A1YPR0	0.142951	0.221585	0.651736	0.713193	1	0
P78334	A1YPR0	0.114551	0.182179	0.413894	0.516281	1	0
Q01959	A1YPR0	0.115073	0.164805	0.706774	0.701415	1	1
Q06432	A1YPR0	0.0891059	0.294192	0.535717	0.633672	1	0
Q15858	A1YPR0	0.0905464	0.120236	0.413001	0.597787	1	0
Q15878	A1YPR0	0.0657816	0.1046	0.35931	0.508372	1	0
Q16099	A1YPR0	0.0654927	0.124716	0.467422	0.418629	1	0
Q16478	A1YPR0	0.0681688	0.131143	0.461159	0.411618	1	0
Q8IZS8	A1YPR0	0.0583369	0.119554	0.400706	0.472505	1	0
Q9Y478	A1YPR0	0.0411544	0.247045	0.40942	0.471546	1	0
O76074	A1Z1Q3	0.0743022	0.169608	0.310913	0.456803	0	1
P12821	A1Z1Q3	0.131318	0.195752	0.512472	0.649424	1	0
P23219	A1Z1Q3	0.154325	0.22356	0.515021	0.597712	1	0
P28335	A1Z1Q3	0.16232	0.2549	0.398785	0.691225	1	0
P30926	A1Z1Q3	0.172301	0.204487	0.438253	0.586119	1	0
P31645	A1Z1Q3	0.176183	0.204624	0.52391	0.688994	1	0
P32297	A1Z1Q3	0.133444	0.217452	0.381983	0.528011	1	0
P48048	A1Z1Q3	0.138328	0.218237	0.420248	0.480245	1	0
Q12809	A1Z1Q3	0.152305	0.190112	0.49506	0.637333	1	0
Q15822	A1Z1Q3	0.144264	0.204215	0.440145	0.581726	1	0
Q9HCR9	A1Z1Q3	0.092357	0.163842	0.357417	0.486354	0	1
O15530	A2A288	0.0773217	0.175382	0.442246	0.560335	0	1
P00918	A2A288	0.110239	0.280326	0.667358	0.6738	0	1
P07451	A2A288	0.0697428	0.294199	0.675275	0.540826	0	1
P35354	A2A288	0.106475	0.204598	0.706119	0.599747	0	1
O76074	A2A2Y4	0.0399383	0.128875	0.250535	0.329862	0	1
P12821	A2A2Y4	0.0586035	0.134443	0.414738	0.515914	1	0
P23219	A2A2Y4	0.0487744	0.154185	0.235375	0.353482	1	0
P27338	A2A2Y4	0.0626496	0.188985	0.308798	0.456012	1	0
P37231	A2A2Y4	0.0245078	0.16488	0.257384	0.194426	1	0
P48048	A2A2Y4	0.0749635	0.198537	0.286056	0.291007	1	0
Q15822	A2A2Y4	0.0490258	0.157519	0.379482	0.412669	1	0
Q9HCR9	A2A2Y4	0.037362	0.134307	0.232415	0.330844	0	1
Q9Y478	A2A2Y4	0.0362532	0.267117	0.341111	0.282428	1	0
O76074	A2NJV5	0.167439	0.40941	0.481063	0.614575	1	0
P01375	A2NJV5	0.0819896	0.45575	0.493108	0.366557	1	1
P19652	A2NJV5	0.184821	0.542398	0.807572	0.504406	1	1
P19838	A2NJV5	0.115949	0.418482	0.616986	0.57719	1	1
P21802	A2NJV5	0.130007	0.385489	0.317892	0.44688	1	1
P35354	A2NJV5	0.119793	0.433714	0.604239	0.527124	1	1
Q96SW2	A2NJV5	0.127492	0.442554	0.504567	0.578251	1	1
Q9HCR9	A2NJV5	0.111823	0.406042	0.514921	0.57477	1	0
O15530	A2PYH4	0.0287892	0.108106	0.32922	0.291344	0	1
P00374	A2PYH4	0.0380886	0.280087	0.446216	0.371898	0	1
P00918	A2PYH4	0.0535837	0.260276	0.636879	0.482069	0	1
P04818	A2PYH4	0.0720192	0.194467	0.82356	0.422327	0	1
P07451	A2PYH4	0.0477147	0.234112	0.508053	0.451949	0	1
P31939	A2PYH4	0.0525754	0.136901	0.720847	0.369646	0	1
P35354	A2PYH4	0.0342455	0.10851	0.282595	0.401879	0	1
Q9Y478	A2PYH4	0.0376617	0.223348	0.490917	0.353778	0	1
O14920	A2RRH5	0.0681389	0.129655	0.17819	0.472353	1	0
O15530	A2RRH5	0.0465087	0.13732	0.389412	0.481071	1	0
P00374	A2RRH5	0.110365	0.298862	0.669698	0.670417	1	1
P00918	A2RRH5	0.0833274	0.274632	0.841004	0.719489	1	0
P01375	A2RRH5	0.024531	0.261729	0.248665	0.519892	1	0
P04818	A2RRH5	0.0691028	0.195799	0.921569	0.582952	1	1
P07451	A2RRH5	0.0647785	0.244781	0.654874	0.649887	1	0
P19652	A2RRH5	0.100308	0.303034	0.430318	0.654002	1	0
P19838	A2RRH5	0.0444344	0.111416	0.272705	0.492736	1	0
P21802	A2RRH5	0.0577919	0.108813	0.669875	0.568502	1	0
P30044	A2RRH5	0.0761172	0.295921	0.739544	0.576265	1	0
P31939	A2RRH5	0.0337449	0.159272	0.890235	0.60456	1	1
P35354	A2RRH5	0.061135	0.129954	0.562217	0.676035	1	0
P35869	A2RRH5	0.0716898	0.122653	0.397272	0.588168	1	0
Q02127	A2RRH5	0.0576206	0.216945	0.94004	0.622067	1	0
Q14289	A2RRH5	0.0729198	0.0878136	0.271148	0.510701	1	0
Q96SW2	A2RRH5	0.0587274	0.155761	0.33648	0.528719	1	0
Q9BYF1	A2RRH5	0.0619654	0.116992	0.61931	0.744984	1	1
Q9NR96	A2RRH5	0.061244	0.110922	0.274998	0.580075	1	1
Q9NYK1	A2RRH5	0.0921685	0.11459	0.326425	0.658541	1	1
P00374	A2RRP1	0.0620372	0.291981	0.839687	0.502133	1	0
P04818	A2RRP1	0.0513392	0.190392	1.17595	0.360993	1	0
P11387	A2RRP1	0.166309	0.0945238	0.968825	0.512202	1	0
P13631	A2RRP1	0.0472749	0.155406	0.985357	0.369187	1	0
P28702	A2RRP1	0.115894	0.143115	1.09006	0.454056	1	0
P31939	A2RRP1	0.045826	0.121678	1.13427	0.37807	1	0
P48443	A2RRP1	0.0349412	0.131117	1.06201	0.443996	1	0
Q969P6	A2RRP1	0.0574091	0.114817	0.996925	0.310165	1	0
O15530	A2RTY3	0.0386961	0.187119	0.459427	0.403364	0	1
P00374	A2RTY3	0.0609546	0.329555	0.659704	0.478266	0	1
P00918	A2RTY3	0.0888407	0.294864	0.868503	0.562333	0	1
P04818	A2RTY3	0.0704811	0.263051	1.02654	0.429466	0	1
P07451	A2RTY3	0.0768127	0.286428	0.694005	0.496787	0	1
P31939	A2RTY3	0.0736723	0.187786	0.977486	0.449376	0	1
P35354	A2RTY3	0.0594111	0.169252	0.462581	0.522509	0	1
Q9Y478	A2RTY3	0.0610281	0.287259	0.706559	0.455426	0	1
O15530	A2RU49	0.0299812	0.215383	0.297051	0.373487	0	1
O60391	A2RU49	0.147662	0.23377	0.936326	0.744713	1	0
P00374	A2RU49	0.0422105	0.333392	0.163183	0.447543	1	0
P00918	A2RU49	0.055335	0.271918	0.316702	0.536502	0	1
P04818	A2RU49	0.081922	0.25793	0.500283	0.421742	1	0
P07451	A2RU49	0.053137	0.300268	0.247998	0.481252	0	1
P23975	A2RU49	0.0678478	0.217605	0.335939	0.654386	1	0
P27338	A2RU49	0.0618297	0.226662	0.190562	0.511398	1	0
P31645	A2RU49	0.0700883	0.234933	0.302827	0.631775	1	0
P31939	A2RU49	0.048837	0.216237	0.363715	0.481763	1	0
P35354	A2RU49	0.0378674	0.182608	0.243561	0.481804	0	1
P37231	A2RU49	0.0313015	0.203395	0.222964	0.386459	1	0
P41145	A2RU49	0.0790145	0.281203	0.401474	0.685935	1	0
P48544	A2RU49	0.0459073	0.238453	0.3708	0.455559	1	0
P48549	A2RU49	0.0316825	0.232852	0.295181	0.461567	1	0
O15530	A2RUB6	0.067287	0.133594	0.471588	0.454158	0	1
P00918	A2RUB6	0.108369	0.264948	0.885637	0.577276	0	1
P07451	A2RUB6	0.103644	0.247747	0.76433	0.559485	0	1
P35354	A2RUB6	0.0978803	0.139606	0.532191	0.539287	0	1
O00305	A3KN83	0.0391599	0.164652	0.270803	0.24964	1	0
O00591	A3KN83	0.061968	0.149671	0.294251	0.453495	1	0
O15530	A3KN83	0.0226966	0.113651	0.251743	0.339562	0	1
O60391	A3KN83	0.1152	0.112701	0.964719	0.62168	1	0
O76074	A3KN83	0.0330595	0.089779	0.220799	0.320816	1	0
P00374	A3KN83	0.0379414	0.273321	0.30093	0.391718	0	1
P00915	A3KN83	0.031969	0.225459	0.318833	0.362594	1	0
P00918	A3KN83	0.0399232	0.223656	0.317	0.459616	1	1
P04818	A3KN83	0.0541233	0.20006	0.401459	0.401568	0	1
P06276	A3KN83	0.0376844	0.125374	0.286842	0.426747	1	0
P07451	A3KN83	0.0357502	0.221312	0.337769	0.426503	1	1
P08908	A3KN83	0.0472518	0.165041	0.442858	0.632987	1	0
P08913	A3KN83	0.0833728	0.182932	0.520963	0.654984	1	0
P14416	A3KN83	0.0596349	0.166481	0.34079	0.619701	1	1
P14867	A3KN83	0.0439755	0.146207	0.31997	0.443719	1	0
P18089	A3KN83	0.0714088	0.176233	0.522326	0.657388	1	0
P18545	A3KN83	0.123447	0.449327	0.55734	0.406144	1	0
P18825	A3KN83	0.134297	0.207948	0.690952	0.69668	1	1
P21728	A3KN83	0.0622638	0.163951	0.349906	0.624485	1	0
P21917	A3KN83	0.175354	0.253601	1.01462	0.774525	1	1
P21918	A3KN83	0.0666303	0.151057	0.410367	0.62323	1	0
P22303	A3KN83	0.0903555	0.151248	0.722177	0.572931	1	0
P22748	A3KN83	0.0318757	0.196472	0.409931	0.439197	1	0
P23975	A3KN83	0.0841965	0.110682	0.382547	0.630016	1	0
P28221	A3KN83	0.0976715	0.21149	0.464352	0.670626	1	0
P28222	A3KN83	0.0641652	0.18318	0.44409	0.644067	1	0
P28223	A3KN83	0.0499786	0.165058	0.363146	0.590236	1	0
P28335	A3KN83	0.0734332	0.15987	0.344985	0.605738	1	0
P30926	A3KN83	0.0510646	0.112721	0.293266	0.45787	1	0
P31645	A3KN83	0.0805181	0.125338	0.37974	0.613184	1	0
P31939	A3KN83	0.0278201	0.129406	0.344907	0.291696	0	1
P32297	A3KN83	0.0439187	0.137956	0.266402	0.428013	1	0
P35354	A3KN83	0.0402265	0.113815	0.317378	0.415298	0	1
P35372	A3KN83	0.0914254	0.173226	0.401132	0.677654	1	0
P35462	A3KN83	0.0753828	0.203835	0.549661	0.662117	1	1
P36544	A3KN83	0.0449565	0.136863	0.333535	0.48257	1	0
P41143	A3KN83	0.0974539	0.204655	0.580858	0.72576	1	0
P41145	A3KN83	0.0809702	0.18444	0.4169	0.681997	1	0
P41595	A3KN83	0.0516267	0.146835	0.334298	0.584259	1	0
P48544	A3KN83	0.0341965	0.151031	0.286783	0.39043	1	0
P48549	A3KN83	0.0244733	0.130042	0.215793	0.316134	1	0
P78334	A3KN83	0.0527043	0.127489	0.321382	0.451448	1	0
Q01959	A3KN83	0.0714227	0.124756	0.422104	0.633876	1	0
Q06432	A3KN83	0.0740335	0.26006	0.575248	0.664624	1	0
Q12809	A3KN83	0.0484539	0.0748695	0.34484	0.439713	1	0
Q13956	A3KN83	0.125201	0.47086	0.501678	0.396351	1	0
Q15822	A3KN83	0.0565112	0.113964	0.327319	0.457789	1	0
Q15858	A3KN83	0.0280453	0.0618796	0.259694	0.452217	1	0
Q15878	A3KN83	0.026222	0.0473141	0.382833	0.44709	1	0
Q16099	A3KN83	0.0340268	0.0750313	0.383232	0.372717	1	0
Q16478	A3KN83	0.0445454	0.0816665	0.443557	0.409388	1	0
Q8IZS8	A3KN83	0.0144893	0.0791445	0.319846	0.289556	1	0
Q9Y478	A3KN83	0.0286792	0.231699	0.211728	0.371375	0	1
P01375	A4D1B5	0.0508206	0.26878	0.319231	0.371707	0	1
P06276	A4D1B5	0.0558198	0.129405	0.610195	0.488354	1	1
P12821	A4D1B5	0.0463655	0.0796628	0.705316	0.470505	0	1
P22303	A4D1B5	0.113392	0.174575	0.9532	0.646229	1	1
P36544	A4D1B5	0.0391549	0.147539	0.75557	0.496988	1	1
O15530	A4D263	0.0388934	0.189255	0.514838	0.434075	1	0
P00374	A4D263	0.0697664	0.337555	0.779858	0.402948	1	0
P00918	A4D263	0.0545296	0.273002	0.940788	0.394281	1	0
P04150	A4D263	0.0550626	0.159841	0.314282	0.258449	1	0
P04818	A4D263	0.0566935	0.273945	1.08261	0.316456	1	0
P07451	A4D263	0.026207	0.269527	0.776564	0.354084	1	0
P31939	A4D263	0.0955237	0.178098	1.08095	0.488656	1	0
P35354	A4D263	0.0398361	0.164832	0.461863	0.340103	1	0
P35372	A4D263	0.0877766	0.241066	0.846994	0.702289	1	0
P41143	A4D263	0.131314	0.260049	1.03475	0.794017	1	0
P41145	A4D263	0.093079	0.253539	0.886011	0.723545	1	0
P04150	A4D2P6	0.0610919	0.117319	0.380987	0.366224	1	0
P35372	A4D2P6	0.140787	0.197424	0.871663	0.726192	1	0
P41143	A4D2P6	0.0969051	0.210544	0.811718	0.627573	1	0
P41145	A4D2P6	0.127314	0.189238	0.882915	0.725478	1	0
O15530	A4FU01	0.0471467	0.157021	0.42187	0.494831	0	1
P00374	A4FU01	0.102986	0.324522	0.781789	0.599872	0	1
P00918	A4FU01	0.0928906	0.254935	0.889227	0.603138	0	1
P04818	A4FU01	0.0422025	0.222176	0.908209	0.303493	0	1
P07451	A4FU01	0.0635891	0.23728	0.740778	0.47924	0	1
P31939	A4FU01	0.0907784	0.160791	0.966855	0.509828	0	1
P35354	A4FU01	0.0688191	0.152425	0.520897	0.499515	0	1
Q9Y478	A4FU01	0.0684001	0.250484	0.59919	0.440815	0	1
O00305	A5A3E0	0.0602245	0.157718	0.370945	0.352713	1	0
O00591	A5A3E0	0.089286	0.170167	0.369608	0.485864	1	0
O15530	A5A3E0	0.0278878	0.138181	0.38441	0.292437	0	1
O75015	A5A3E0	0.0783919	0.270184	0.547033	0.592121	0	1
O76074	A5A3E0	0.0265004	0.101918	0.341197	0.264567	1	1
P00374	A5A3E0	0.0359149	0.305977	0.383422	0.407634	1	0
P00519	A5A3E0	0.0471468	0.0966947	0.418519	0.353131	1	0
P00915	A5A3E0	0.0642014	0.245203	0.429085	0.464234	1	0
P00918	A5A3E0	0.0573135	0.253499	0.392217	0.546846	1	1
P01374	A5A3E0	0.17178	0.338107	0.769782	0.711724	0	1
P01375	A5A3E0	0.0712897	0.270387	0.591303	0.516148	1	1
P04150	A5A3E0	0.0326673	0.10992	0.424552	0.309336	1	1
P04629	A5A3E0	0.0749428	0.116613	0.544267	0.513995	1	0
P04818	A5A3E0	0.0556505	0.199164	0.37645	0.425065	1	0
P06276	A5A3E0	0.0533422	0.137492	0.380799	0.454161	1	1
P07333	A5A3E0	0.0492057	0.0959282	0.45368	0.463725	1	0
P07451	A5A3E0	0.0440022	0.245694	0.396128	0.470869	1	1
P08581	A5A3E0	0.0452717	0.0729221	0.483284	0.352732	1	1
P08637	A5A3E0	0.067252	0.252564	0.559223	0.549654	0	1
P09619	A5A3E0	0.0469716	0.0995442	0.42032	0.445036	1	0
P10721	A5A3E0	0.0361385	0.0873558	0.365386	0.404089	1	0
P11274	A5A3E0	0.0266734	0.0780111	0.610042	0.33203	1	0
P11387	A5A3E0	0.0971305	0.118251	0.258599	0.410656	1	0
P12314	A5A3E0	0.0620638	0.205217	0.607903	0.548945	0	1
P12318	A5A3E0	0.0724336	0.213561	0.527688	0.552343	0	1
P12821	A5A3E0	0.0568074	0.0953916	0.463482	0.556359	1	1
P14867	A5A3E0	0.0737066	0.182446	0.411525	0.528266	1	0
P16234	A5A3E0	0.0301102	0.103561	0.363189	0.379968	1	0
P17948	A5A3E0	0.0279685	0.0790786	0.407792	0.413785	1	0
P18405	A5A3E0	0.140742	0.253261	0.669696	0.635317	1	0
P19652	A5A3E0	0.0453187	0.266824	0.695006	0.512651	1	1
P19838	A5A3E0	0.0380686	0.099112	0.430402	0.211727	1	1
P21802	A5A3E0	0.0333768	0.110904	0.359134	0.392951	1	1
P22303	A5A3E0	0.12141	0.181465	0.769028	0.652393	1	1
P22748	A5A3E0	0.036226	0.211945	0.527418	0.526073	1	0
P23975	A5A3E0	0.123976	0.147855	0.446697	0.625303	1	1
P27338	A5A3E0	0.04849	0.164921	0.469652	0.430894	1	0
P31213	A5A3E0	0.170926	0.28157	0.70104	0.694362	1	0
P31645	A5A3E0	0.116005	0.153308	0.430274	0.593542	1	1
P31939	A5A3E0	0.0587782	0.139434	0.389716	0.379698	1	0
P35354	A5A3E0	0.0467942	0.126242	0.52942	0.494471	1	1
P35372	A5A3E0	0.126467	0.181152	0.441481	0.606132	1	0
P35869	A5A3E0	0.0553008	0.103137	0.443431	0.414481	0	1
P35916	A5A3E0	0.0387241	0.081683	0.531138	0.484194	1	0
P35968	A5A3E0	0.0281128	0.0833694	0.420575	0.420513	1	0
P36544	A5A3E0	0.0670834	0.137814	0.342639	0.480356	1	1
P36888	A5A3E0	0.0335625	0.0893392	0.396645	0.373788	1	0
P37231	A5A3E0	0.030404	0.140277	0.335652	0.275063	1	0
P41143	A5A3E0	0.150646	0.21179	0.576052	0.687104	1	0
P41145	A5A3E0	0.127013	0.193181	0.450889	0.618704	1	0
P78334	A5A3E0	0.0676676	0.134744	0.368194	0.455937	1	0
Q01959	A5A3E0	0.116481	0.136604	0.467402	0.627193	1	1
Q02127	A5A3E0	0.0925858	0.190798	0.585836	0.489996	0	1
Q06432	A5A3E0	0.082778	0.295644	0.639364	0.603356	1	0
Q08345	A5A3E0	0.092631	0.10951	0.61793	0.545282	1	0
Q14289	A5A3E0	0.0268272	0.0930984	0.422129	0.235243	0	1
Q15858	A5A3E0	0.0431824	0.0763371	0.455394	0.430584	1	0
Q15878	A5A3E0	0.0389459	0.0714572	0.535041	0.429508	1	0
Q16099	A5A3E0	0.0467515	0.101087	0.370681	0.377552	1	0
Q16478	A5A3E0	0.0610417	0.0954441	0.419382	0.421655	1	0
Q8IZS8	A5A3E0	0.0280455	0.088867	0.454935	0.345691	1	0
Q969P6	A5A3E0	0.0507977	0.146337	0.412792	0.407089	1	0
Q96SW2	A5A3E0	0.0277286	0.149614	0.392359	0.334976	1	1
Q9BYF1	A5A3E0	0.0320223	0.113756	0.470768	0.469763	1	0
Q9HCR9	A5A3E0	0.0275519	0.0963281	0.414028	0.275281	1	1
Q9NR96	A5A3E0	0.132564	0.104259	0.779996	0.67437	1	0
Q9NYK1	A5A3E0	0.0840685	0.105793	0.499638	0.539961	1	0
Q9UM73	A5A3E0	0.0545983	0.0783681	0.656694	0.447472	1	1
Q9Y478	A5A3E0	0.0354561	0.242985	0.338147	0.404594	1	1
O14920	A5D8V6	0.192043	0.271325	0.409913	0.665954	1	0
O15530	A5D8V6	0.139109	0.30114	0.570402	0.662327	1	0
P00374	A5D8V6	0.188826	0.3839	0.922768	0.857366	1	1
P00918	A5D8V6	0.201798	0.364068	0.968698	0.756299	1	0
P01375	A5D8V6	0.139396	0.340203	0.425501	0.569466	1	0
P04818	A5D8V6	0.147899	0.325496	0.993836	0.693654	1	1
P07451	A5D8V6	0.15418	0.370523	0.896932	0.748121	1	0
P19652	A5D8V6	0.226878	0.4018	0.573909	0.832995	1	0
P19838	A5D8V6	0.189899	0.267643	0.403294	0.636491	1	0
P21802	A5D8V6	0.177855	0.291558	0.728831	0.716201	1	0
P30044	A5D8V6	0.252028	0.367439	0.824453	0.697613	1	0
P31939	A5D8V6	0.225149	0.297887	1.03287	0.776659	1	1
P35354	A5D8V6	0.166905	0.301815	0.706184	0.690814	1	0
P35869	A5D8V6	0.165808	0.282953	0.406622	0.529103	1	0
Q02127	A5D8V6	0.199572	0.275328	0.993644	0.732901	1	0
Q14289	A5D8V6	0.151628	0.28232	0.412816	0.608484	1	0
Q96SW2	A5D8V6	0.1895	0.309958	0.596691	0.72773	1	0
Q9BYF1	A5D8V6	0.208684	0.277316	0.692848	0.66975	1	1
Q9NR96	A5D8V6	0.222656	0.304738	0.469196	0.734507	1	1
Q9NYK1	A5D8V6	0.270564	0.315863	0.611676	0.915936	1	1
O75015	A5D8V7	0.149152	0.300473	0.589402	0.737653	0	1
P01374	A5D8V7	0.205561	0.365558	0.561516	0.810012	0	1
P01375	A5D8V7	0.0986218	0.292542	0.482252	0.642214	0	1
P04150	A5D8V7	0.122317	0.179579	0.447316	0.554044	1	0
P08637	A5D8V7	0.136138	0.271186	0.563843	0.72409	0	1
P12314	A5D8V7	0.0905727	0.262423	0.53972	0.632263	0	1
P12318	A5D8V7	0.157871	0.270002	0.56824	0.726273	0	1
P27338	A5D8V7	0.106394	0.233852	0.619208	0.654886	1	0
P37231	A5D8V7	0.100827	0.20836	0.576829	0.467056	1	0
O00305	A5PKW4	0.0783495	0.180358	0.635644	0.361862	1	0
O00591	A5PKW4	0.176177	0.203055	0.758757	0.706537	1	0
O15530	A5PKW4	0.0607952	0.16218	0.51219	0.51114	0	1
O60391	A5PKW4	0.0457989	0.134893	0.30954	0.177601	1	0
P00915	A5PKW4	0.090618	0.240173	0.918161	0.571922	1	0
P00918	A5PKW4	0.107716	0.252687	0.895363	0.641371	1	1
P04150	A5PKW4	0.0904821	0.134282	0.42066	0.456827	1	0
P06276	A5PKW4	0.1164	0.1608	0.879026	0.743161	1	0
P07451	A5PKW4	0.0694168	0.250758	0.824544	0.562862	1	1
P14867	A5PKW4	0.118408	0.192641	0.814278	0.599013	1	0
P22303	A5PKW4	0.0560714	0.172037	0.516713	0.411278	1	0
P22748	A5PKW4	0.0669062	0.244026	0.568638	0.439399	1	0
P23975	A5PKW4	0.154112	0.151856	0.938352	0.741544	1	0
P28335	A5PKW4	0.180736	0.210034	0.72644	0.794294	1	0
P30926	A5PKW4	0.116458	0.165088	0.716857	0.540245	1	0
P31645	A5PKW4	0.151591	0.168052	0.889953	0.765173	1	0
P32297	A5PKW4	0.137786	0.175139	0.750921	0.611959	1	0
P35354	A5PKW4	0.104293	0.157937	0.770766	0.638576	0	1
P35372	A5PKW4	0.182235	0.221402	0.804375	0.798012	1	0
P36544	A5PKW4	0.0960189	0.16965	0.674112	0.515239	1	0
P41143	A5PKW4	0.11194	0.246222	0.676827	0.666608	1	0
P41145	A5PKW4	0.167989	0.227617	0.80938	0.787133	1	0
P48544	A5PKW4	0.115322	0.191949	0.780034	0.547647	1	0
P48549	A5PKW4	0.0976139	0.162745	0.672546	0.474182	1	0
P78334	A5PKW4	0.125835	0.180842	0.60498	0.569906	1	0
Q01959	A5PKW4	0.127675	0.156213	0.880145	0.711021	1	0
Q06432	A5PKW4	0.113622	0.268134	0.720497	0.697815	1	0
Q12809	A5PKW4	0.0315125	0.11159	0.312382	0.250569	1	0
Q15822	A5PKW4	0.104937	0.157195	0.645328	0.489141	1	0
Q15858	A5PKW4	0.133481	0.116588	0.726296	0.720408	1	0
Q15878	A5PKW4	0.0760396	0.0952835	0.503525	0.552873	1	0
Q16099	A5PKW4	0.084178	0.131136	0.578489	0.459508	1	0
Q16478	A5PKW4	0.0610579	0.12908	0.477125	0.380276	1	0
Q8IZS8	A5PKW4	0.109064	0.123957	0.627293	0.591895	1	0
Q9Y478	A5PKW4	0.0696731	0.248391	0.577825	0.500953	0	1
O15530	A5PLK6	0.0321746	0.128403	0.530604	0.348698	0	1
P00374	A5PLK6	0.0430715	0.292428	0.744444	0.332108	0	1
P00918	A5PLK6	0.0771081	0.25619	0.971297	0.450961	0	1
P04818	A5PLK6	0.071228	0.203997	1.12647	0.281439	0	1
P07451	A5PLK6	0.064322	0.237749	0.805408	0.374326	0	1
P31939	A5PLK6	0.0910147	0.135707	1.0858	0.387706	0	1
P35354	A5PLK6	0.0393152	0.113291	0.47263	0.31523	0	1
Q9Y478	A5PLK6	0.0565599	0.238691	0.788178	0.335106	0	1
P27338	A5PLL7	0.0550211	0.273125	0.407417	0.47111	1	0
P37231	A5PLL7	0.0857164	0.302073	0.368022	0.547906	1	0
O00305	A5X5Y0	0.0925688	0.222407	0.682219	0.44618	1	0
O00591	A5X5Y0	0.0429535	0.199392	0.180332	0.134409	1	0
O60391	A5X5Y0	0.0915498	0.188756	0.543037	0.480015	1	0
P00915	A5X5Y0	0.0736312	0.272783	0.673342	0.416673	1	0
P00918	A5X5Y0	0.0704645	0.281496	0.688231	0.490873	1	0
P06276	A5X5Y0	0.0363378	0.174635	0.394678	0.459285	1	0
P07451	A5X5Y0	0.0529086	0.274515	0.509559	0.436466	1	0
P14867	A5X5Y0	0.0468278	0.223911	0.664202	0.132813	1	0
P22303	A5X5Y0	0.0703973	0.223011	0.628238	0.528603	1	0
P22748	A5X5Y0	0.0379664	0.25325	0.289118	0.391176	1	0
P23975	A5X5Y0	0.034998	0.19005	0.547875	0.358531	1	0
P28335	A5X5Y0	0.0574567	0.21367	0.279491	0.439792	1	0
P30926	A5X5Y0	0.0292886	0.181169	0.342459	0.0749315	1	0
P31645	A5X5Y0	0.0466034	0.196805	0.445507	0.352399	1	0
P32297	A5X5Y0	0.0238026	0.218968	0.38464	0.080355	1	0
P35372	A5X5Y0	0.0589487	0.234402	0.501272	0.473322	1	0
P36544	A5X5Y0	0.0255821	0.182959	0.353737	0.0830754	1	0
P41143	A5X5Y0	0.0807845	0.263161	0.607848	0.522339	1	0
P41145	A5X5Y0	0.0623547	0.23987	0.522349	0.475637	1	0
P48544	A5X5Y0	0.0430968	0.20859	0.555148	0.313947	1	0
P48549	A5X5Y0	0.0262983	0.171328	0.421725	0.257797	1	0
P78334	A5X5Y0	0.0376273	0.18928	0.107659	0.0912719	1	0
Q01959	A5X5Y0	0.0340833	0.186394	0.51541	0.355825	1	0
Q06432	A5X5Y0	0.0362441	0.334202	0.156203	0.428798	1	0
Q12809	A5X5Y0	0.0394494	0.148157	0.499853	0.348804	1	0
Q15822	A5X5Y0	0.0161706	0.172488	0.420457	0.0710985	1	0
Q15858	A5X5Y0	0.0362134	0.137794	0.31132	0.359091	1	0
Q15878	A5X5Y0	0.0305507	0.132514	0.274674	0.335754	1	0
Q16099	A5X5Y0	0.0229029	0.145947	0.202943	0.20771	1	0
Q16478	A5X5Y0	0.0362389	0.145613	0.251998	0.230246	1	0
Q8IZS8	A5X5Y0	0.0444859	0.14966	0.17691	0.398043	1	0
O00305	A5YKK6	0.0743656	0.16088	0.962934	0.380626	1	0
O00591	A5YKK6	0.0642572	0.146023	0.642201	0.537011	1	0
O60391	A5YKK6	0.0728429	0.0947737	0.72699	0.522048	1	0
P00915	A5YKK6	0.0673175	0.22888	1.01077	0.407201	1	0
P00918	A5YKK6	0.0650991	0.232225	1.05089	0.547984	1	0
P06276	A5YKK6	0.0466556	0.105986	0.733553	0.480557	1	0
P07451	A5YKK6	0.0498247	0.211781	0.899597	0.470443	1	0
P14867	A5YKK6	0.0484262	0.151717	1.02584	0.527204	1	0
P22303	A5YKK6	0.0685092	0.138885	1.01494	0.510741	1	0
P22748	A5YKK6	0.020832	0.175488	0.685998	0.430043	1	0
P23975	A5YKK6	0.0537576	0.119104	0.986834	0.636505	1	0
P28335	A5YKK6	0.0612859	0.155664	0.59903	0.652893	1	0
P30926	A5YKK6	0.0392061	0.125713	0.844737	0.501599	1	0
P31645	A5YKK6	0.0630137	0.112837	0.911793	0.634261	1	0
P32297	A5YKK6	0.0353573	0.127183	0.844478	0.48205	1	0
P35372	A5YKK6	0.0720334	0.159503	0.904058	0.666856	1	0
P36544	A5YKK6	0.0316432	0.112616	0.870413	0.502066	1	0
P41143	A5YKK6	0.0725454	0.197615	1.04661	0.705936	1	0
P41145	A5YKK6	0.0743889	0.174264	0.936875	0.689643	1	0
P48544	A5YKK6	0.0377277	0.144505	0.933659	0.441389	1	0
P48549	A5YKK6	0.0300951	0.12338	0.794694	0.3703	1	0
P78334	A5YKK6	0.0540823	0.119431	0.527209	0.503719	1	0
Q01959	A5YKK6	0.0564643	0.116434	0.985172	0.645682	1	0
Q06432	A5YKK6	0.047951	0.257034	0.413256	0.614415	1	0
Q12809	A5YKK6	0.0399845	0.0516741	0.783296	0.469289	1	0
Q15822	A5YKK6	0.0371912	0.117823	0.898013	0.487298	1	0
Q15858	A5YKK6	0.0410229	0.0398448	0.302968	0.563304	1	0
Q15878	A5YKK6	0.0253543	0.0279842	0.183295	0.51652	1	0
Q16099	A5YKK6	0.0178452	0.0643394	0.688239	0.372547	1	0
Q16478	A5YKK6	0.0332918	0.0719682	0.737598	0.424019	1	0
Q8IZS8	A5YKK6	0.0253416	0.0643135	0.390528	0.360974	1	0
P01375	A6NC98	0.10211	0.281131	0.596345	0.695643	0	1
P04150	A6NC98	0.193901	0.168288	0.704606	0.743503	1	0
P19652	A6NC98	0.152185	0.304381	0.797501	0.957416	0	1
P19838	A6NC98	0.151478	0.160378	0.624777	0.686348	0	1
P21802	A6NC98	0.196274	0.174449	0.98472	0.767163	0	1
P35354	A6NC98	0.192598	0.195847	0.998836	0.943629	0	1
Q96SW2	A6NC98	0.156221	0.212704	0.813096	0.807831	0	1
O15530	A6NDG6	0.0959057	0.238754	0.515578	0.557645	0	1
P00374	A6NDG6	0.146339	0.399632	0.551263	0.578221	1	1
P00918	A6NDG6	0.115262	0.320152	0.498694	0.736752	0	1
P04818	A6NDG6	0.0739907	0.284562	0.409312	0.478328	1	1
P07451	A6NDG6	0.107944	0.330995	0.4714	0.63765	0	1
P11387	A6NDG6	0.278586	0.246414	0.629017	0.757474	1	0
P13631	A6NDG6	0.0925075	0.257984	0.516575	0.543344	1	0
P28335	A6NDG6	0.143608	0.303267	0.725681	0.636403	1	0
P28702	A6NDG6	0.0766581	0.254492	0.462074	0.490351	1	0
P30926	A6NDG6	0.109744	0.244947	0.464896	0.623334	1	0
P31645	A6NDG6	0.105622	0.274023	0.557346	0.636603	1	0
P31939	A6NDG6	0.0436946	0.253005	0.426895	0.429281	1	1
P32297	A6NDG6	0.12657	0.294414	0.553006	0.630814	1	0
P35354	A6NDG6	0.105676	0.264794	0.696242	0.664083	0	1
P48443	A6NDG6	0.0782005	0.252204	0.56368	0.561773	1	0
Q12809	A6NDG6	0.0534236	0.228807	0.43994	0.47365	1	0
Q15822	A6NDG6	0.103952	0.268419	0.46498	0.567287	1	0
Q969P6	A6NDG6	0.0969774	0.258078	0.383831	0.519127	1	0
Q9Y478	A6NDG6	0.113299	0.344886	0.496655	0.609859	0	1
O15530	A6NDV4	0.081698	0.217036	0.638728	0.513351	0	1
P00918	A6NDV4	0.122269	0.318589	1.10755	0.656968	0	1
P07451	A6NDV4	0.0929314	0.285129	0.926391	0.526358	0	1
P35354	A6NDV4	0.0761974	0.207825	0.621932	0.545837	0	1
Q9Y478	A6NDV4	0.0999262	0.318941	0.869663	0.499632	0	1
O00305	A6NES4	0.0795024	0.155426	0.924252	0.581273	1	0
O00591	A6NES4	0.0600098	0.143638	0.527104	0.700777	1	0
O60391	A6NES4	0.100568	0.102949	0.641113	0.65257	1	0
P00915	A6NES4	0.0918903	0.229351	0.932689	0.624301	1	0
P00918	A6NES4	0.0873349	0.244186	0.948775	0.719629	1	0
P06276	A6NES4	0.0742549	0.111836	0.647116	0.63873	1	0
P07451	A6NES4	0.0799288	0.222145	0.779157	0.649994	1	0
P14867	A6NES4	0.0615501	0.159544	0.957538	0.710033	1	0
P22303	A6NES4	0.0975113	0.151543	0.8781	0.655251	1	0
P22748	A6NES4	0.023254	0.195443	0.554692	0.607178	1	0
P23975	A6NES4	0.0730509	0.11345	0.889702	0.743317	1	0
P28335	A6NES4	0.0702622	0.157885	0.506671	0.711437	1	0
P30926	A6NES4	0.0506446	0.118748	0.71517	0.671228	1	0
P31645	A6NES4	0.0880698	0.111776	0.803347	0.740245	1	0
P32297	A6NES4	0.0340384	0.117457	0.720587	0.63769	1	0
P35372	A6NES4	0.0950355	0.169467	0.790694	0.719855	1	0
P36544	A6NES4	0.0403335	0.120706	0.72194	0.653481	1	0
P41143	A6NES4	0.0912647	0.200569	0.906835	0.736427	1	0
P41145	A6NES4	0.0865098	0.177068	0.81444	0.727274	1	0
P48544	A6NES4	0.0422352	0.126151	0.824607	0.603463	1	0
P48549	A6NES4	0.0353521	0.117917	0.684998	0.586218	1	0
P78334	A6NES4	0.0605448	0.113613	0.412673	0.657773	1	0
Q01959	A6NES4	0.0692255	0.115317	0.86826	0.74274	1	0
Q06432	A6NES4	0.0431925	0.263614	0.314945	0.686918	1	0
Q12809	A6NES4	0.0648026	0.0583008	0.677553	0.623973	1	0
Q15822	A6NES4	0.040317	0.123639	0.759334	0.638166	1	0
Q15858	A6NES4	0.0416042	0.050269	0.352107	0.666402	1	0
Q15878	A6NES4	0.0329706	0.034766	0.251551	0.638634	1	0
Q16099	A6NES4	0.02737	0.0708904	0.48725	0.569594	1	0
Q16478	A6NES4	0.0414157	0.0755763	0.53647	0.606788	1	0
Q8IZS8	A6NES4	0.0330231	0.0614929	0.323485	0.564764	1	0
O00305	A6NFN3	0.194915	0.265386	0.287159	0.590519	1	0
O00591	A6NFN3	0.24565	0.287369	0.64935	0.753642	1	0
O76074	A6NFN3	0.221469	0.264682	0.614972	0.799085	1	0
P00915	A6NFN3	0.170053	0.329042	0.497915	0.675168	1	0
P00918	A6NFN3	0.191173	0.345068	0.545049	0.70829	1	0
P01375	A6NFN3	0.173428	0.370283	0.708577	0.670242	0	1
P06276	A6NFN3	0.170285	0.280594	0.603066	0.699261	1	1
P07451	A6NFN3	0.14887	0.330849	0.631075	0.702815	1	0
P08908	A6NFN3	0.156454	0.271046	0.54247	0.723739	1	0
P08913	A6NFN3	0.101603	0.324203	0.471105	0.653243	1	0
P12821	A6NFN3	0.148313	0.246461	0.584306	0.609425	0	1
P14416	A6NFN3	0.193163	0.286806	0.565438	0.740247	1	1
P14867	A6NFN3	0.14585	0.303693	0.436979	0.635348	1	0
P18089	A6NFN3	0.140652	0.339937	0.498553	0.680224	1	0
P18545	A6NFN3	0.115128	0.50875	0.940861	0.67816	1	0
P18825	A6NFN3	0.156848	0.324205	0.555036	0.675795	1	1
P21728	A6NFN3	0.210651	0.301369	0.54208	0.754559	1	0
P21917	A6NFN3	0.157472	0.354064	0.737363	0.674199	1	1
P21918	A6NFN3	0.15145	0.299573	0.529757	0.648982	1	0
P22303	A6NFN3	0.129058	0.280006	0.634771	0.616037	1	1
P22748	A6NFN3	0.182289	0.345884	0.64111	0.693225	1	0
P23975	A6NFN3	0.198227	0.2546	0.509867	0.729603	1	0
P28221	A6NFN3	0.239703	0.320408	0.560998	0.765387	1	0
P28222	A6NFN3	0.187487	0.305773	0.54317	0.735284	1	0
P28223	A6NFN3	0.281124	0.325326	0.665354	0.791041	1	0
P28335	A6NFN3	0.244776	0.321565	0.632162	0.745357	1	0
P31645	A6NFN3	0.162328	0.272223	0.527228	0.725915	1	0
P35462	A6NFN3	0.193959	0.292263	0.627947	0.741904	1	1
P36544	A6NFN3	0.184967	0.282993	0.533004	0.671998	1	1
P41595	A6NFN3	0.227323	0.282464	0.657016	0.764758	1	0
P78334	A6NFN3	0.199705	0.281548	0.682082	0.74499	1	0
Q01959	A6NFN3	0.192222	0.268105	0.521872	0.735363	1	0
Q06432	A6NFN3	0.220928	0.419843	0.907275	0.739859	1	0
Q13956	A6NFN3	0.133607	0.546794	0.844807	0.658253	1	0
Q15858	A6NFN3	0.233089	0.249707	0.771449	0.782933	1	0
Q15878	A6NFN3	0.180988	0.232453	0.796353	0.693362	1	0
Q16099	A6NFN3	0.17329	0.248518	0.669011	0.624398	1	0
Q16478	A6NFN3	0.168875	0.240713	0.661024	0.617339	1	0
Q8IZS8	A6NFN3	0.188281	0.242902	0.782349	0.727949	1	0
O00305	A6NFY7	0.164557	0.446489	1.17824	0.553238	1	0
O00591	A6NFY7	0.270791	0.499774	1.1796	0.886527	1	0
P00915	A6NFY7	0.263046	0.4997	1.38149	0.758326	1	0
P00918	A6NFY7	0.241032	0.510241	1.35908	0.810133	1	0
P07451	A6NFY7	0.194029	0.542094	1.26931	0.675985	1	0
P14867	A6NFY7	0.220981	0.44924	1.23729	0.761914	1	0
P22748	A6NFY7	0.200273	0.492447	1.05075	0.541642	1	0
P78334	A6NFY7	0.238511	0.479299	1.03638	0.757612	1	0
Q06432	A6NFY7	0.244069	0.534793	0.888764	0.716802	1	0
Q15858	A6NFY7	0.266825	0.44071	0.854899	0.891289	1	0
Q15878	A6NFY7	0.161961	0.447335	0.64274	0.712647	1	0
Q16099	A6NFY7	0.173252	0.422536	1.09439	0.586045	1	0
Q16478	A6NFY7	0.130314	0.437311	1.01984	0.464653	1	0
Q8IZS8	A6NFY7	0.231765	0.451336	0.893348	0.76652	1	0
O00305	A6NGG8	0.0558502	0.194926	0.776168	0.34359	1	0
O00591	A6NGG8	0.174619	0.199066	0.680551	0.722121	1	0
P00915	A6NGG8	0.0819458	0.252512	0.960813	0.573528	1	0
P00918	A6NGG8	0.124757	0.255351	0.976302	0.690591	1	0
P07451	A6NGG8	0.0835911	0.238971	0.857995	0.607359	1	0
P12821	A6NGG8	0.108379	0.0999523	0.748203	0.621789	1	0
P14867	A6NGG8	0.132459	0.194219	0.909662	0.677888	1	0
P22748	A6NGG8	0.0807738	0.207678	0.615134	0.536631	1	0
P23975	A6NGG8	0.21274	0.145339	0.968226	0.79927	1	1
P27338	A6NGG8	0.150697	0.173898	0.802774	0.685175	1	0
P31645	A6NGG8	0.183651	0.13557	0.883857	0.790001	1	1
P35372	A6NGG8	0.177977	0.192037	0.805273	0.759421	1	0
P37231	A6NGG8	0.121254	0.16405	0.657897	0.554253	1	0
P41143	A6NGG8	0.173723	0.226157	0.855458	0.718484	1	0
P41145	A6NGG8	0.18128	0.208071	0.839479	0.774671	1	0
P78334	A6NGG8	0.106064	0.14639	0.503299	0.535793	1	0
Q01959	A6NGG8	0.173773	0.158656	0.930614	0.771299	1	1
Q06432	A6NGG8	0.139836	0.285899	0.571891	0.716015	1	0
Q15858	A6NGG8	0.143072	0.0967898	0.544081	0.736079	1	0
Q15878	A6NGG8	0.0935772	0.0806239	0.364432	0.575387	1	0
Q16099	A6NGG8	0.110824	0.111023	0.586887	0.522873	1	0
Q16478	A6NGG8	0.097518	0.120112	0.562256	0.48593	1	0
Q8IZS8	A6NGG8	0.137212	0.118047	0.554434	0.628805	1	0
O00305	A6NHA9	0.18235	0.313368	0.429312	0.749295	1	0
O00591	A6NHA9	0.0696329	0.249708	0.357458	0.505599	1	0
O60391	A6NHA9	0.174674	0.254243	1.04405	0.788963	1	0
P00915	A6NHA9	0.141887	0.359538	0.432963	0.705441	1	0
P00918	A6NHA9	0.146171	0.383454	0.414289	0.798217	1	0
P06276	A6NHA9	0.0870984	0.258462	0.448739	0.562413	1	0
P07451	A6NHA9	0.13225	0.359039	0.467925	0.748686	1	0
P14867	A6NHA9	0.0863396	0.292286	0.35392	0.562175	1	0
P22303	A6NHA9	0.151764	0.295726	0.697583	0.670836	1	0
P22748	A6NHA9	0.116254	0.335221	0.608987	0.714885	1	0
P23975	A6NHA9	0.0404646	0.260203	0.243175	0.356365	1	0
P28335	A6NHA9	0.0471119	0.273	0.367048	0.0727413	1	0
P30926	A6NHA9	0.0613468	0.286893	0.241613	0.473896	1	0
P31645	A6NHA9	0.0455723	0.25628	0.235399	0.345366	1	0
P32297	A6NHA9	0.0461234	0.267113	0.240916	0.466328	1	0
P35372	A6NHA9	0.0431285	0.281795	0.208579	0.0704332	1	0
P36544	A6NHA9	0.064526	0.277724	0.222462	0.472525	1	0
P41143	A6NHA9	0.078904	0.288879	0.275363	0.120412	1	0
P41145	A6NHA9	0.0484412	0.276851	0.208577	0.0689182	1	0
P48544	A6NHA9	0.0902884	0.295128	0.312392	0.578676	1	0
P48549	A6NHA9	0.0881806	0.269962	0.342364	0.544142	1	0
P78334	A6NHA9	0.0836572	0.251254	0.43903	0.554547	1	0
Q01959	A6NHA9	0.0480951	0.256928	0.235792	0.353074	1	0
Q06432	A6NHA9	0.0555002	0.339589	0.64729	0.474435	1	0
Q12809	A6NHA9	0.115427	0.217969	0.536649	0.509854	1	0
Q15822	A6NHA9	0.0596552	0.252082	0.241021	0.479453	1	0
Q15858	A6NHA9	0.0662928	0.214143	0.642684	0.343068	1	0
Q15878	A6NHA9	0.0904274	0.203636	0.75263	0.361357	1	0
Q16099	A6NHA9	0.0700937	0.234879	0.360199	0.492971	1	0
Q16478	A6NHA9	0.0985667	0.237326	0.395992	0.519084	1	0
Q8IZS8	A6NHA9	0.0833582	0.223894	0.682128	0.667533	1	0
P07333	A6NI15	0.0550931	0.310392	0.389811	0.488595	1	0
P09619	A6NI15	0.0736664	0.300648	0.352915	0.472866	1	0
P10721	A6NI15	0.10219	0.303726	0.536944	0.5897	1	0
P16234	A6NI15	0.107412	0.308287	0.514503	0.584523	1	0
P17948	A6NI15	0.0847578	0.317224	0.500836	0.593198	1	0
P35916	A6NI15	0.0494473	0.311822	0.311923	0.454679	1	0
P35968	A6NI15	0.0846001	0.303961	0.461822	0.55851	1	0
P36888	A6NI15	0.0923608	0.30913	0.480991	0.535519	1	0
Q9BYF1	A6NI15	0.104494	0.314238	0.704179	0.596427	1	0
Q9NR96	A6NI15	0.0903174	0.322997	0.403474	0.534512	1	0
Q9NYK1	A6NI15	0.138993	0.319467	0.594422	0.684095	1	0
O76074	A6NI28	0.0355889	0.0993616	0.107188	0.254194	0	1
P12821	A6NI28	0.060832	0.0925983	0.330442	0.484669	1	0
P23219	A6NI28	0.0726795	0.127454	0.286071	0.46093	1	0
P48048	A6NI28	0.073137	0.187702	0.159321	0.351469	1	0
Q15822	A6NI28	0.0677239	0.155122	0.23438	0.419439	1	0
Q9HCR9	A6NI28	0.0269257	0.105648	0.116104	0.250227	0	1
O15530	A6NI73	0.0474413	0.251956	0.456215	0.577547	1	0
P00374	A6NI73	0.104416	0.393379	0.702472	0.684083	1	0
P00918	A6NI73	0.0844851	0.341495	0.729868	0.580946	1	0
P04818	A6NI73	0.0637107	0.309313	0.781893	0.552022	1	0
P07451	A6NI73	0.0564035	0.35254	0.681647	0.583559	1	0
P31939	A6NI73	0.0765798	0.288055	0.837508	0.643479	1	0
P35354	A6NI73	0.0674715	0.270156	0.587985	0.564063	1	0
O76074	A6NIV6	0.0723299	0.167246	0.356272	0.554202	1	0
P01375	A6NIV6	0.0812595	0.297547	0.404874	0.676449	1	1
P19652	A6NIV6	0.0790351	0.30458	0.429443	0.709456	1	1
P19838	A6NIV6	0.0872072	0.179558	0.315293	0.594832	1	1
P21802	A6NIV6	0.115809	0.160952	0.506103	0.604194	1	1
P35354	A6NIV6	0.081163	0.180758	0.394839	0.702245	1	1
Q96SW2	A6NIV6	0.0795128	0.18731	0.310685	0.585532	1	1
Q9HCR9	A6NIV6	0.0754129	0.159738	0.375124	0.556947	1	0
O15530	A6NK89	0.0770902	0.216828	0.538523	0.516747	0	1
P00918	A6NK89	0.155567	0.351126	1.03899	0.782713	0	1
P07451	A6NK89	0.115303	0.319552	0.942852	0.647866	0	1
P35354	A6NK89	0.126507	0.256354	0.843707	0.70894	0	1
Q9Y478	A6NK89	0.102813	0.306016	0.721212	0.59991	0	1
O15530	A6NKB5	0.0252573	0.110902	0.556851	0.357667	0	1
P00918	A6NKB5	0.062015	0.233679	1.07041	0.514983	0	1
P07451	A6NKB5	0.0445492	0.218457	0.91024	0.416482	0	1
P27338	A6NKB5	0.0741785	0.128646	0.692233	0.493258	1	0
P35354	A6NKB5	0.0394944	0.0932686	0.569789	0.414521	0	1
P37231	A6NKB5	0.0403536	0.1305	0.692738	0.3487	1	0
Q9Y478	A6NKB5	0.0392723	0.218247	0.835106	0.325873	1	1
O15530	A6NKF1	0.149558	0.273373	0.758044	0.657174	0	1
P00918	A6NKF1	0.21858	0.399349	1.13555	0.83786	0	1
P07451	A6NKF1	0.171873	0.379208	1.03396	0.707707	0	1
P35354	A6NKF1	0.179131	0.311902	0.959078	0.772364	0	1
P27338	A6NLJ0	0.17203	0.376265	1.16201	0.738305	1	0
P37231	A6NLJ0	0.242797	0.356715	1.16182	0.894688	1	0
Q9Y478	A6NLJ0	0.187395	0.372763	1.03971	0.706247	1	0
P27338	A6PVC2	0.0526282	0.154794	0.677135	0.41545	1	0
P37231	A6PVC2	0.0553721	0.160024	0.623938	0.41824	1	0
Q9Y478	A6PVC2	0.0341537	0.229422	0.607711	0.40142	1	0
O75015	A6QL63	0.0597097	0.263554	0.412157	0.638903	0	1
P01374	A6QL63	0.0757461	0.319124	0.333919	0.48967	0	1
P01375	A6QL63	0.0194135	0.266543	0.303407	0.40178	0	1
P04150	A6QL63	0.0514364	0.107612	0.325182	0.366141	1	0
P08637	A6QL63	0.0650743	0.253968	0.37979	0.593344	0	1
P12314	A6QL63	0.0602071	0.208843	0.3771	0.602328	0	1
P12318	A6QL63	0.0579141	0.215222	0.395755	0.616645	0	1
P27338	A6QL63	0.0512921	0.156862	0.618728	0.466285	1	0
P37231	A6QL63	0.0640484	0.140798	0.653217	0.375511	1	0
O15530	A6XGL0	0.0665151	0.269655	0.418875	0.493367	0	1
P00374	A6XGL0	0.129476	0.40882	0.705709	0.561901	0	1
P00918	A6XGL0	0.113046	0.355052	0.799775	0.694115	0	1
P04818	A6XGL0	0.0619754	0.305924	0.764545	0.335971	0	1
P07451	A6XGL0	0.0871415	0.358767	0.692412	0.543409	0	1
P31939	A6XGL0	0.0496983	0.279247	0.766449	0.348226	0	1
P35354	A6XGL0	0.0878445	0.248444	0.608894	0.573575	0	1
Q9Y478	A6XGL0	0.0836927	0.380899	0.596854	0.528072	0	1
O00305	A7KAX9	0.0264475	0.131963	0.685292	0.224191	1	0
O00591	A7KAX9	0.105541	0.137187	0.548142	0.561311	1	0
O60391	A7KAX9	0.104692	0.107054	0.637998	0.498739	1	0
P00915	A7KAX9	0.033774	0.231744	0.841673	0.476719	1	0
P00918	A7KAX9	0.0755592	0.242062	0.881106	0.572661	1	0
P06276	A7KAX9	0.088472	0.11197	0.659483	0.622721	1	0
P07451	A7KAX9	0.0414367	0.228415	0.75688	0.52482	1	0
P14867	A7KAX9	0.0740775	0.151376	0.801809	0.530765	1	0
P22303	A7KAX9	0.0828053	0.146261	0.832446	0.564049	1	0
P22748	A7KAX9	0.0474468	0.180064	0.560893	0.504262	1	0
P23975	A7KAX9	0.139421	0.116923	0.85662	0.752952	1	0
P28335	A7KAX9	0.123057	0.160451	0.493329	0.679788	1	0
P30926	A7KAX9	0.0647403	0.123909	0.654161	0.467105	1	0
P31645	A7KAX9	0.124849	0.111564	0.781801	0.735534	1	0
P32297	A7KAX9	0.0858877	0.130691	0.646991	0.521094	1	0
P35372	A7KAX9	0.118445	0.168597	0.734718	0.709591	1	0
P36544	A7KAX9	0.0622043	0.132761	0.681917	0.490037	1	0
P41143	A7KAX9	0.113475	0.207999	0.845773	0.713873	1	0
P41145	A7KAX9	0.10936	0.176635	0.768384	0.73351	1	0
P48544	A7KAX9	0.0827784	0.131035	0.732311	0.52621	1	0
P48549	A7KAX9	0.0532014	0.121762	0.582614	0.355231	1	0
P78334	A7KAX9	0.0604548	0.12519	0.411166	0.472435	1	0
Q01959	A7KAX9	0.108325	0.117752	0.842827	0.738226	1	0
Q06432	A7KAX9	0.0924194	0.249856	0.475736	0.725356	1	0
Q12809	A7KAX9	0.0426668	0.0555256	0.479435	0.349174	1	0
Q15822	A7KAX9	0.0708672	0.119329	0.659544	0.474524	1	0
Q15858	A7KAX9	0.083149	0.0469494	0.319178	0.635792	1	0
Q15878	A7KAX9	0.0461796	0.036062	0.174811	0.497523	1	0
Q16099	A7KAX9	0.0631485	0.0778792	0.557459	0.439479	1	0
Q16478	A7KAX9	0.0589125	0.0797676	0.560329	0.420413	1	0
Q8IZS8	A7KAX9	0.0694066	0.064567	0.398243	0.490069	1	0
O15530	A7MCY6	0.0686014	0.20308	0.545116	0.487391	1	0
P00918	A7MCY6	0.151143	0.29121	1.01153	0.827172	1	0
P07451	A7MCY6	0.100006	0.304902	0.908087	0.698435	1	0
P35354	A7MCY6	0.111885	0.196201	0.826553	0.737128	1	0
O15530	A8K2U0	0.0250616	0.116678	0.416266	0.505571	0	1
P00374	A8K2U0	0.050952	0.306197	0.490175	0.541708	0	1
P00918	A8K2U0	0.0459449	0.237532	0.620224	0.497181	0	1
P04818	A8K2U0	0.0589637	0.191451	0.84566	0.552266	0	1
P07333	A8K2U0	0.00903887	0.0657202	0.174679	0.439195	1	0
P07451	A8K2U0	0.0421437	0.216479	0.51114	0.534341	0	1
P09619	A8K2U0	0.0262749	0.0718147	0.182332	0.456833	1	0
P10721	A8K2U0	0.0188055	0.0749713	0.152115	0.443461	1	0
P16234	A8K2U0	0.0309361	0.0809466	0.156717	0.447841	1	0
P17948	A8K2U0	0.0294556	0.0617241	0.129605	0.456494	1	0
P31939	A8K2U0	0.038497	0.13106	0.755739	0.556478	0	1
P35354	A8K2U0	0.0210804	0.0965059	0.27725	0.461588	0	1
P35916	A8K2U0	0.0311389	0.0531523	0.168764	0.478265	1	0
P35968	A8K2U0	0.0164458	0.0506124	0.114315	0.451568	1	0
P36888	A8K2U0	0.0216554	0.0655912	0.130356	0.429428	1	0
Q9BYF1	A8K2U0	0.0251004	0.0785633	0.274432	0.453452	1	0
Q9NR96	A8K2U0	0.0995326	0.0947284	0.385159	0.70454	1	0
Q9NYK1	A8K2U0	0.0698027	0.0795792	0.207089	0.649257	1	0
Q9Y478	A8K2U0	0.035124	0.228427	0.524987	0.390278	0	1
O15530	A8K7I4	0.0398727	0.148303	0.463399	0.503051	0	1
O75015	A8K7I4	0.0517221	0.232764	0.295393	0.380038	0	1
P00918	A8K7I4	0.0557332	0.255404	0.591634	0.346352	0	1
P01374	A8K7I4	0.129255	0.322283	0.47243	0.448517	0	1
P01375	A8K7I4	0.0511864	0.238502	0.359864	0.316953	0	1
P01584	A8K7I4	0.0758509	0.226702	0.251291	0.329662	1	0
P04150	A8K7I4	0.0293469	0.115359	0.325812	0.420532	1	0
P07451	A8K7I4	0.0472683	0.233058	0.498063	0.393234	0	1
P08637	A8K7I4	0.0504776	0.215826	0.283618	0.339418	0	1
P09917	A8K7I4	0.0421673	0.106701	0.286224	0.397563	1	0
P12314	A8K7I4	0.0611663	0.196568	0.361455	0.411692	0	1
P12318	A8K7I4	0.0245613	0.21409	0.24637	0.34627	0	1
P14780	A8K7I4	0.078742	0.15176	0.456705	0.368269	1	0
P15692	A8K7I4	0.137109	0.271913	0.295708	0.517087	1	0
P27338	A8K7I4	0.0502424	0.173336	0.383624	0.503032	1	0
P29466	A8K7I4	0.0258755	0.166556	0.231463	0.37956	1	0
P35228	A8K7I4	0.0408578	0.0987488	0.373662	0.438776	1	0
P35354	A8K7I4	0.0312356	0.123153	0.234622	0.307254	0	1
P37231	A8K7I4	0.0472111	0.16415	0.434013	0.42405	1	0
P42574	A8K7I4	0.0616686	0.258424	0.411885	0.458902	1	0
P45984	A8K7I4	0.034585	0.166311	0.711844	0.545197	1	0
P99999	A8K7I4	0.17099	0.402014	0.739832	0.581484	1	0
Q9Y478	A8K7I4	0.046055	0.231949	0.558994	0.312946	0	1
O15530	A8K830	0.175481	0.398096	0.587295	0.574931	0	1
P00918	A8K830	0.245573	0.488593	0.981284	0.74014	0	1
P07451	A8K830	0.185829	0.473083	0.841856	0.649471	0	1
P35354	A8K830	0.200496	0.392058	0.670274	0.606751	0	1
Q9Y478	A8K830	0.18407	0.4704	0.749909	0.563041	0	1
P04150	A8MPS7	0.166022	0.285887	1.039	0.782109	1	0
P35372	A8MPS7	0.197192	0.353784	1.06289	0.799314	1	0
P41143	A8MPS7	0.0872926	0.334914	0.793865	0.616603	1	0
P41145	A8MPS7	0.18299	0.332761	1.03259	0.78842	1	0
O00305	A8MT33	0.178179	0.333038	0.954837	0.556121	1	0
O00591	A8MT33	0.243595	0.383237	0.824819	0.865936	1	0
O15530	A8MT33	0.116899	0.328434	0.628646	0.553658	0	1
P00374	A8MT33	0.136007	0.425952	0.979877	0.725944	0	1
P00915	A8MT33	0.217342	0.386394	1.103	0.732335	1	0
P00918	A8MT33	0.183163	0.369531	1.05815	0.772876	1	1
P04150	A8MT33	0.174696	0.328088	0.552404	0.681779	1	0
P04818	A8MT33	0.134495	0.387993	1.0972	0.673462	0	1
P07451	A8MT33	0.168626	0.426771	0.968688	0.732039	1	1
P14867	A8MT33	0.21126	0.371303	1.02281	0.775093	1	0
P22748	A8MT33	0.0920427	0.371629	0.660991	0.612017	1	0
P31939	A8MT33	0.136196	0.343863	1.12876	0.596586	0	1
P35354	A8MT33	0.170076	0.345634	0.799048	0.783598	0	1
P78334	A8MT33	0.212615	0.364869	0.680772	0.803184	1	0
Q06432	A8MT33	0.180106	0.493303	0.671383	0.857524	1	0
Q15858	A8MT33	0.169658	0.322215	0.666111	0.750235	1	0
Q15878	A8MT33	0.132512	0.327581	0.479911	0.668259	1	0
Q16099	A8MT33	0.129828	0.341767	0.683683	0.636536	1	0
Q16478	A8MT33	0.126032	0.340617	0.63651	0.598913	1	0
Q8IZS8	A8MT33	0.129257	0.320057	0.559388	0.659146	1	0
Q9Y478	A8MT33	0.14398	0.373443	0.841841	0.688785	0	1
O00305	A8MTZ0	0.152852	0.449125	0.966067	0.389336	1	0
O00591	A8MTZ0	0.177768	0.481513	0.673159	0.582683	1	0
O76074	A8MTZ0	0.068484	0.437807	0.625264	0.334595	0	1
P00915	A8MTZ0	0.153867	0.513959	1.01506	0.427407	1	0
P00918	A8MTZ0	0.136452	0.537381	1.01683	0.531915	1	0
P07451	A8MTZ0	0.13543	0.544663	0.889845	0.471152	1	0
P12821	A8MTZ0	0.113353	0.451235	0.758465	0.50727	1	0
P14867	A8MTZ0	0.129416	0.487538	1.01708	0.545065	1	0
P22748	A8MTZ0	0.0654332	0.482541	0.679252	0.457317	1	0
P23219	A8MTZ0	0.141045	0.482628	0.632162	0.512599	1	0
P23975	A8MTZ0	0.199156	0.517762	1.03954	0.694471	1	1
P27338	A8MTZ0	0.122812	0.48277	0.677001	0.491062	1	0
P31645	A8MTZ0	0.207917	0.484578	0.971033	0.679186	1	1
P35372	A8MTZ0	0.199426	0.503229	0.94366	0.724543	1	0
P37231	A8MTZ0	0.0804334	0.460798	0.671062	0.241497	1	0
P41143	A8MTZ0	0.201913	0.531349	1.11272	0.79938	1	0
P41145	A8MTZ0	0.206934	0.519133	0.972156	0.739298	1	0
P48048	A8MTZ0	0.159134	0.496563	0.790953	0.432668	1	0
P78334	A8MTZ0	0.152101	0.483272	0.547397	0.558905	1	0
Q01959	A8MTZ0	0.204329	0.48441	1.05347	0.707422	1	1
Q06432	A8MTZ0	0.144296	0.576594	0.482939	0.6224	1	0
Q15822	A8MTZ0	0.150275	0.461169	0.901684	0.569471	1	0
Q15858	A8MTZ0	0.110126	0.4591	0.342767	0.55924	1	0
Q15878	A8MTZ0	0.112951	0.45359	0.269892	0.578339	1	0
Q16099	A8MTZ0	0.118439	0.444664	0.701178	0.456138	1	0
Q16478	A8MTZ0	0.139758	0.455351	0.766527	0.521638	1	0
Q8IZS8	A8MTZ0	0.0990068	0.446565	0.384992	0.362716	1	0
Q9HCR9	A8MTZ0	0.0955646	0.440996	0.603182	0.393747	0	1
O76074	A8MUM7	0.117398	0.356289	0.367295	0.521555	1	0
P18545	A8MUM7	0.229011	0.642041	0.59423	0.433994	1	0
Q13956	A8MUM7	0.274498	0.644866	0.613754	0.453307	1	0
Q9HCR9	A8MUM7	0.0980593	0.353644	0.377271	0.514905	1	0
O15530	A8MV65	0.108989	0.256141	0.585149	0.564185	0	1
O76074	A8MV65	0.176416	0.24786	0.770991	0.6966	0	1
P00374	A8MV65	0.189772	0.409761	0.949938	0.711781	0	1
P00918	A8MV65	0.13569	0.332479	1.01877	0.637569	0	1
P04818	A8MV65	0.146533	0.306657	1.07599	0.509493	0	1
P07451	A8MV65	0.0918956	0.331253	0.905015	0.570784	0	1
P31939	A8MV65	0.15695	0.285822	1.10918	0.665845	0	1
P35354	A8MV65	0.125394	0.269166	0.713037	0.555261	0	1
P35869	A8MV65	0.114839	0.249451	0.301653	0.318138	0	1
Q02127	A8MV65	0.202522	0.278693	1.1474	0.711649	0	1
Q14289	A8MV65	0.158238	0.244258	0.445529	0.562137	0	1
Q9HCR9	A8MV65	0.14853	0.235677	0.680328	0.624386	0	1
Q9Y478	A8MV65	0.0865098	0.310495	0.723585	0.503708	0	1
O15530	A8MVW5	0.0414108	0.182782	0.382938	0.50094	0	1
P00374	A8MVW5	0.0584104	0.328054	0.542186	0.555085	0	1
P00918	A8MVW5	0.0487181	0.274468	0.704162	0.525697	0	1
P04818	A8MVW5	0.0588798	0.234714	0.869082	0.520176	0	1
P07451	A8MVW5	0.0416258	0.288688	0.58147	0.543781	0	1
P31939	A8MVW5	0.0607833	0.208013	0.820617	0.611294	0	1
P35354	A8MVW5	0.0251376	0.156421	0.358309	0.484792	0	1
Q9Y478	A8MVW5	0.035239	0.264846	0.516071	0.414778	0	1
O15530	A8MW99	0.0563925	0.218229	0.492587	0.396453	0	1
P00918	A8MW99	0.102467	0.318294	0.951164	0.573997	0	1
P07451	A8MW99	0.102281	0.324387	0.786611	0.512791	0	1
P35354	A8MW99	0.0843682	0.209204	0.512848	0.485043	0	1
P01375	A8MX76	0.0325802	0.271484	0.243162	0.32539	1	0
P19652	A8MX76	0.0465631	0.302747	0.426643	0.404199	1	0
P19838	A8MX76	0.0521301	0.124052	0.240229	0.364683	1	0
P21802	A8MX76	0.0718189	0.11702	0.436613	0.52692	1	0
P27338	A8MX76	0.0634009	0.169463	0.319994	0.459257	1	0
P35354	A8MX76	0.0351913	0.14815	0.283554	0.35081	1	0
P37231	A8MX76	0.0466578	0.173301	0.329985	0.289221	1	0
Q96SW2	A8MX76	0.0389589	0.177259	0.129565	0.246652	1	0
P27338	A8MYU2	0.0828514	0.139706	0.378042	0.453613	1	0
P37231	A8MYU2	0.0308417	0.131258	0.350261	0.243706	1	0
Q9Y478	A8MYU2	0.0586571	0.236916	0.472146	0.331852	1	0
O00305	A8MYZ6	0.190361	0.246792	0.65493	0.518653	1	0
O00591	A8MYZ6	0.288408	0.27333	0.951024	0.825084	1	0
P00915	A8MYZ6	0.161819	0.314202	0.929343	0.711457	1	0
P00918	A8MYZ6	0.170589	0.296053	0.904226	0.787641	1	0
P07451	A8MYZ6	0.138499	0.333686	0.905968	0.723022	1	0
P12821	A8MYZ6	0.128354	0.195161	0.805238	0.579984	1	0
P14867	A8MYZ6	0.198109	0.24176	0.794773	0.691793	1	0
P22748	A8MYZ6	0.13856	0.313742	0.672002	0.583736	1	0
P23975	A8MYZ6	0.194128	0.251791	0.921744	0.760459	1	1
P27338	A8MYZ6	0.174892	0.272623	1.03107	0.664224	1	0
P31645	A8MYZ6	0.206281	0.240193	0.917803	0.78807	1	1
P35372	A8MYZ6	0.251623	0.28834	0.852718	0.80729	1	0
P37231	A8MYZ6	0.214111	0.264125	0.805044	0.759738	1	0
P41143	A8MYZ6	0.125954	0.309157	0.649012	0.642853	1	0
P41145	A8MYZ6	0.234524	0.275894	0.842725	0.799542	1	0
P78334	A8MYZ6	0.249498	0.249304	0.840181	0.717627	1	0
Q01959	A8MYZ6	0.178562	0.250786	0.868122	0.727878	1	1
Q06432	A8MYZ6	0.176702	0.390356	0.916796	0.733703	1	0
Q15858	A8MYZ6	0.222176	0.201174	0.881526	0.782025	1	0
Q15878	A8MYZ6	0.16708	0.192437	0.70013	0.599909	1	0
Q16099	A8MYZ6	0.162042	0.199652	0.796783	0.559617	1	0
Q16478	A8MYZ6	0.135905	0.21405	0.660376	0.465126	1	0
Q8IZS8	A8MYZ6	0.175534	0.21038	0.852748	0.725519	1	0
O15530	A9YTQ3	0.0606136	0.166605	0.463488	0.510771	0	1
P00374	A9YTQ3	0.135576	0.349698	0.926448	0.735391	1	1
P00918	A9YTQ3	0.104722	0.27494	0.961106	0.742937	0	1
P01375	A9YTQ3	0.054774	0.270576	0.347809	0.442341	1	0
P04818	A9YTQ3	0.0578122	0.233755	0.931527	0.491402	1	1
P07451	A9YTQ3	0.0664073	0.253813	0.841007	0.610806	0	1
P19652	A9YTQ3	0.148687	0.327671	0.64362	0.717244	1	0
P19838	A9YTQ3	0.0756923	0.136462	0.353609	0.535817	1	0
P21802	A9YTQ3	0.0850995	0.153592	0.711624	0.593768	1	0
P27338	A9YTQ3	0.0980679	0.21482	0.866002	0.610611	1	0
P31939	A9YTQ3	0.0937892	0.190847	1.01565	0.601879	1	1
P35354	A9YTQ3	0.0863852	0.186893	0.746623	0.636927	1	1
P37231	A9YTQ3	0.117082	0.188747	0.664181	0.663002	1	0
Q96SW2	A9YTQ3	0.0918468	0.206129	0.503862	0.531529	1	0
Q9Y478	A9YTQ3	0.0691829	0.278683	0.620289	0.580178	0	1
O15530	A9Z1Z3	0.0416054	0.116255	0.532888	0.50434	0	1
P00918	A9Z1Z3	0.0814919	0.228316	1.01688	0.579977	0	1
P07451	A9Z1Z3	0.0614893	0.219316	0.87958	0.528804	0	1
P35354	A9Z1Z3	0.0575	0.101834	0.627337	0.544041	0	1
O15530	B0YJ81	0.0585632	0.257105	0.397135	0.525626	0	1
P00374	B0YJ81	0.102984	0.364143	0.430386	0.474851	0	1
P00918	B0YJ81	0.0998892	0.35768	0.390696	0.539152	0	1
P04818	B0YJ81	0.0624252	0.316649	0.376368	0.35709	0	1
P07451	B0YJ81	0.0799306	0.343355	0.405524	0.479648	0	1
P31939	B0YJ81	0.0434752	0.248675	0.409995	0.485281	0	1
P35354	B0YJ81	0.0482136	0.239823	0.450361	0.458969	0	1
Q9Y478	B0YJ81	0.0823016	0.32374	0.319398	0.474952	0	1
O00305	B1AH88	0.23611	0.52476	1.22651	0.637027	1	0
O00591	B1AH88	0.298885	0.540811	1.21682	0.881621	1	0
O15530	B1AH88	0.208356	0.49358	1.05388	0.716869	0	1
O60391	B1AH88	0.0688158	0.477125	0.56466	0.250509	1	0
O75015	B1AH88	0.23273	0.543912	0.906689	0.796047	0	1
O76074	B1AH88	0.280616	0.49044	1.25498	0.849771	1	0
P00374	B1AH88	0.294928	0.636312	1.42194	0.819434	1	1
P00915	B1AH88	0.22631	0.549731	1.42329	0.721619	1	0
P00918	B1AH88	0.211035	0.5549	1.41855	0.789169	1	1
P01374	B1AH88	0.132971	0.570565	0.669756	0.427017	0	1
P01375	B1AH88	0.153305	0.561933	0.820793	0.502372	0	1
P01584	B1AH88	0.318799	0.574604	0.836805	0.884237	1	0
P04150	B1AH88	0.223411	0.518348	0.940065	0.740115	1	0
P04818	B1AH88	0.16966	0.523657	1.33716	0.522388	1	1
P06276	B1AH88	0.226754	0.515381	1.30875	0.876797	1	1
P07333	B1AH88	0.158572	0.480391	0.987754	0.672367	1	0
P07451	B1AH88	0.181215	0.531805	1.3223	0.646218	1	1
P08637	B1AH88	0.240029	0.531485	0.905545	0.765446	0	1
P08908	B1AH88	0.144766	0.517317	1.06492	0.728518	1	0
P08913	B1AH88	0.123857	0.512222	0.968589	0.553551	1	0
P09619	B1AH88	0.204537	0.481803	0.972043	0.675387	1	0
P09917	B1AH88	0.250851	0.526625	0.716547	0.69788	1	0
P10721	B1AH88	0.244672	0.489802	1.12143	0.858609	1	0
P11387	B1AH88	0.472559	0.498135	1.40591	1.05242	1	0
P12314	B1AH88	0.213768	0.474256	0.826913	0.746393	0	1
P12318	B1AH88	0.198238	0.506694	0.899355	0.750452	0	1
P12821	B1AH88	0.157182	0.471657	1.24012	0.609551	0	1
P14416	B1AH88	0.240835	0.51855	1.10839	0.785889	1	1
P14780	B1AH88	0.117462	0.45594	0.944974	0.438862	1	0
P14867	B1AH88	0.218875	0.509947	1.29232	0.771298	1	0
P15692	B1AH88	0.248976	0.557348	0.680435	0.538289	1	0
P16234	B1AH88	0.273623	0.492926	1.11707	0.886781	1	0
P17948	B1AH88	0.255155	0.482946	1.04762	0.880366	1	0
P18089	B1AH88	0.138344	0.495167	0.992619	0.564326	1	0
P18545	B1AH88	0.216381	0.655675	0.60471	0.604649	1	0
P18825	B1AH88	0.121239	0.510963	0.898365	0.498961	1	1
P21728	B1AH88	0.243701	0.49529	1.14207	0.757686	1	0
P21917	B1AH88	0.0719591	0.4819	0.724773	0.374622	1	1
P21918	B1AH88	0.185553	0.494138	0.983575	0.625696	1	0
P22303	B1AH88	0.0901742	0.468285	0.961115	0.451166	1	1
P22748	B1AH88	0.170883	0.526682	1.06321	0.529584	1	0
P23975	B1AH88	0.190038	0.501907	1.33344	0.765324	1	0
P27338	B1AH88	0.182284	0.514231	1.27079	0.690125	1	0
P28221	B1AH88	0.231734	0.556495	1.16404	0.770321	1	0
P28222	B1AH88	0.221925	0.520193	1.13648	0.750304	1	0
P28223	B1AH88	0.286507	0.543724	1.05149	0.836727	1	0
P28335	B1AH88	0.282824	0.524087	1.07839	0.807597	1	0
P29466	B1AH88	0.253801	0.564155	0.938017	0.749669	1	0
P30926	B1AH88	0.217732	0.509513	1.24126	0.66153	1	0
P31645	B1AH88	0.211579	0.524471	1.28345	0.797658	1	0
P31939	B1AH88	0.185577	0.502887	1.46219	0.694342	1	1
P32297	B1AH88	0.258609	0.548845	1.25851	0.774852	1	0
P35228	B1AH88	0.174302	0.463003	1.06741	0.538608	1	0
P35354	B1AH88	0.220395	0.494415	1.14831	0.749098	0	1
P35372	B1AH88	0.247499	0.533592	1.16494	0.744685	1	0
P35462	B1AH88	0.171739	0.47747	0.965389	0.705117	1	1
P35916	B1AH88	0.160154	0.479972	0.823303	0.609927	1	0
P35968	B1AH88	0.233561	0.498629	0.998509	0.82971	1	0
P36544	B1AH88	0.166375	0.481714	1.19124	0.585333	1	1
P36888	B1AH88	0.260083	0.505911	1.01512	0.812478	1	0
P37231	B1AH88	0.291666	0.566541	1.26322	0.879238	1	0
P41143	B1AH88	0.148347	0.538242	1.05851	0.591269	1	0
P41145	B1AH88	0.264584	0.529013	1.17402	0.747652	1	0
P41595	B1AH88	0.271931	0.544236	1.05363	0.819488	1	0
P42574	B1AH88	0.33223	0.61603	1.33364	0.894327	1	0
P45984	B1AH88	0.267875	0.532553	1.31869	0.827232	1	0
P48544	B1AH88	0.230017	0.545355	1.26592	0.650186	1	0
P48549	B1AH88	0.227901	0.527683	1.24033	0.702214	1	0
P78334	B1AH88	0.261871	0.513472	1.04732	0.700526	1	0
P99999	B1AH88	0.390542	0.646383	1.44249	1.01543	1	0
Q01959	B1AH88	0.176805	0.490518	1.27201	0.729047	1	0
Q06432	B1AH88	0.19645	0.547491	0.854552	0.627779	1	0
Q12809	B1AH88	0.112114	0.463876	0.91106	0.391144	1	0
Q13956	B1AH88	0.231026	0.691276	0.683829	0.65813	1	0
Q15822	B1AH88	0.184183	0.525356	1.15948	0.594098	1	0
Q15858	B1AH88	0.28972	0.500373	0.977361	0.887081	1	0
Q15878	B1AH88	0.202746	0.475151	0.731923	0.691772	1	0
Q16099	B1AH88	0.178288	0.473138	1.09597	0.572074	1	0
Q16478	B1AH88	0.153909	0.49302	1.0166	0.473877	1	0
Q8IZS8	B1AH88	0.237158	0.5093	1.02626	0.810881	1	0
Q969P6	B1AH88	0.259216	0.525304	1.19764	0.703394	1	0
Q9Y478	B1AH88	0.206112	0.530725	1.23275	0.682348	1	1
O15530	B2CW77	0.126703	0.358221	0.886109	0.612514	0	1
P00374	B2CW77	0.172593	0.515982	1.22336	0.625539	0	1
P00918	B2CW77	0.155321	0.400078	1.30035	0.643102	0	1
P04818	B2CW77	0.118588	0.416374	1.29284	0.407333	0	1
P07451	B2CW77	0.105076	0.383947	1.17616	0.506454	0	1
P31939	B2CW77	0.163562	0.361513	1.38051	0.596888	0	1
P35354	B2CW77	0.160375	0.393822	0.925205	0.665408	0	1
Q9Y478	B2CW77	0.130588	0.418739	1.11128	0.520014	0	1
O00305	B3EWF7	0.251865	0.370215	1.17244	0.670956	1	0
O00591	B3EWF7	0.364104	0.391038	1.24515	0.93584	1	0
P00915	B3EWF7	0.278264	0.404952	1.37424	0.835883	1	0
P00918	B3EWF7	0.286863	0.44038	1.36895	0.883321	1	0
P06276	B3EWF7	0.273113	0.347803	1.32389	0.978539	1	0
P07451	B3EWF7	0.226549	0.413116	1.30201	0.748147	1	0
P14867	B3EWF7	0.261384	0.390552	1.2206	0.823968	1	0
P22303	B3EWF7	0.121433	0.32649	0.869193	0.502247	1	0
P22748	B3EWF7	0.238227	0.38131	1.04226	0.639928	1	0
P23975	B3EWF7	0.272426	0.342122	1.30038	0.842378	1	0
P28335	B3EWF7	0.317733	0.349504	1.09111	0.866913	1	0
P30926	B3EWF7	0.266567	0.355695	1.21191	0.713885	1	0
P31645	B3EWF7	0.276435	0.367125	1.27475	0.884554	1	0
P32297	B3EWF7	0.329802	0.41997	1.23435	0.832018	1	0
P36544	B3EWF7	0.239602	0.379565	1.1757	0.652987	1	0
P78334	B3EWF7	0.299569	0.364242	1.07878	0.745351	1	0
Q01959	B3EWF7	0.252665	0.326552	1.23644	0.805397	1	0
Q06432	B3EWF7	0.265483	0.465033	0.958582	0.745968	1	0
Q12809	B3EWF7	0.135281	0.315396	0.834039	0.405674	1	0
Q15822	B3EWF7	0.268001	0.369058	1.11535	0.65173	1	0
Q15858	B3EWF7	0.332284	0.335912	1.04449	0.929406	1	0
Q15878	B3EWF7	0.231607	0.331464	0.798125	0.73253	1	0
Q16099	B3EWF7	0.22534	0.316526	1.10579	0.666329	1	0
Q16478	B3EWF7	0.180202	0.31982	0.98375	0.544973	1	0
Q8IZS8	B3EWF7	0.290689	0.327286	1.07569	0.895984	1	0
O00305	B4DS77	0.0805272	0.217525	0.721227	0.335807	1	0
O00591	B4DS77	0.115985	0.226601	0.602515	0.545484	1	0
O60391	B4DS77	0.0726331	0.185979	0.569244	0.471724	1	0
P00915	B4DS77	0.0650463	0.275234	0.908063	0.409401	1	0
P00918	B4DS77	0.0610794	0.302906	0.944775	0.477638	1	0
P06276	B4DS77	0.0570882	0.195177	0.678966	0.513891	1	0
P07451	B4DS77	0.0316424	0.303055	0.835366	0.405846	1	0
P14867	B4DS77	0.0518917	0.246185	0.84731	0.471669	1	0
P22303	B4DS77	0.0535814	0.213933	0.804635	0.457269	1	0
P22748	B4DS77	0.0511199	0.270025	0.531855	0.37302	1	0
P23975	B4DS77	0.102327	0.204694	0.899994	0.62109	1	0
P28335	B4DS77	0.11762	0.240168	0.535089	0.59238	1	0
P30926	B4DS77	0.0673796	0.204955	0.735669	0.419359	1	0
P31645	B4DS77	0.103406	0.218552	0.828598	0.611495	1	0
P32297	B4DS77	0.0960879	0.227037	0.743778	0.470625	1	0
P35372	B4DS77	0.0993414	0.270976	0.800503	0.611701	1	0
P36544	B4DS77	0.0577712	0.201469	0.770581	0.408238	1	0
P41143	B4DS77	0.0958448	0.271996	0.8938	0.623892	1	0
P41145	B4DS77	0.121258	0.247417	0.833698	0.635427	1	0
P48544	B4DS77	0.0674103	0.23699	0.813845	0.423606	1	0
P48549	B4DS77	0.0598512	0.213575	0.665973	0.345067	1	0
P78334	B4DS77	0.0773391	0.202555	0.465637	0.43587	1	0
Q01959	B4DS77	0.097616	0.213222	0.893475	0.620783	1	0
Q06432	B4DS77	0.10217	0.345195	0.429162	0.484358	1	0
Q12809	B4DS77	0.0388273	0.153269	0.510707	0.377909	1	0
Q15822	B4DS77	0.0726501	0.192719	0.759095	0.41401	1	0
Q15858	B4DS77	0.0957507	0.152231	0.330807	0.636707	1	0
Q15878	B4DS77	0.0573644	0.14773	0.241039	0.530364	1	0
Q16099	B4DS77	0.056136	0.161488	0.645497	0.402667	1	0
Q16478	B4DS77	0.0594138	0.152702	0.647233	0.393879	1	0
Q8IZS8	B4DS77	0.0637589	0.170954	0.363528	0.429442	1	0
O00305	B5MD39	0.100371	0.304072	0.578406	0.465652	1	0
O00591	B5MD39	0.108393	0.309191	0.558437	0.480955	1	0
O15530	B5MD39	0.09751	0.283388	0.625892	0.482782	0	1
P00915	B5MD39	0.0754406	0.36772	0.450223	0.284031	1	0
P00918	B5MD39	0.121462	0.325472	0.492528	0.374011	1	1
P04150	B5MD39	0.10162	0.291933	0.795956	0.51137	1	0
P07451	B5MD39	0.0960183	0.374377	0.49494	0.316541	1	1
P11387	B5MD39	0.29213	0.278799	0.583253	0.619887	0	1
P14867	B5MD39	0.0683501	0.291491	0.490644	0.389864	1	0
P22748	B5MD39	0.103993	0.347395	0.559044	0.263185	1	0
P27338	B5MD39	0.0863439	0.306934	0.517775	0.367428	1	0
P35354	B5MD39	0.0821321	0.274329	0.437617	0.345257	0	1
P35372	B5MD39	0.0786098	0.34712	0.591094	0.60176	1	0
P37231	B5MD39	0.122841	0.313473	0.604425	0.470337	1	0
P41143	B5MD39	0.0722319	0.348077	0.641435	0.579415	1	0
P41145	B5MD39	0.0933431	0.319979	0.589523	0.607466	1	0
P78334	B5MD39	0.0938055	0.292422	0.620614	0.440747	1	0
Q06432	B5MD39	0.0960719	0.381197	0.774645	0.485009	1	0
Q15858	B5MD39	0.110948	0.270522	0.712485	0.578476	1	0
Q15878	B5MD39	0.0795468	0.256211	0.802375	0.52636	1	0
Q16099	B5MD39	0.069419	0.268841	0.600965	0.328041	1	0
Q16478	B5MD39	0.0793275	0.255847	0.624066	0.324996	1	0
Q8IZS8	B5MD39	0.0830751	0.261375	0.661547	0.347768	1	0
Q969P6	B5MD39	0.140726	0.310536	0.638582	0.461176	0	1
Q9Y478	B5MD39	0.0991754	0.337209	0.617821	0.407286	1	1
O00305	B7U540	0.0757697	0.209696	0.18518	0.382979	1	0
O00591	B7U540	0.0615797	0.207362	0.261067	0.385486	1	0
P00915	B7U540	0.0917198	0.297591	0.341793	0.41261	1	0
P00918	B7U540	0.0884353	0.289303	0.294424	0.477558	1	0
P07451	B7U540	0.0639105	0.271788	0.361127	0.374123	1	0
P12821	B7U540	0.0466224	0.148815	0.38806	0.401926	1	0
P14867	B7U540	0.0637202	0.220464	0.110442	0.412866	1	0
P22748	B7U540	0.0612928	0.263825	0.457769	0.345813	1	0
P23975	B7U540	0.0572436	0.203234	0.215252	0.449233	1	1
P27338	B7U540	0.0411158	0.20898	0.51961	0.385638	1	0
P31645	B7U540	0.058212	0.197917	0.232071	0.445118	1	1
P35372	B7U540	0.0869887	0.249293	0.174836	0.522371	1	0
P37231	B7U540	0.0521043	0.183052	0.214162	0.401688	1	0
P41143	B7U540	0.0688658	0.26391	0.217935	0.531199	1	0
P41145	B7U540	0.0634071	0.242432	0.161493	0.51639	1	0
P78334	B7U540	0.0576863	0.216478	0.297223	0.347343	1	0
Q01959	B7U540	0.0507286	0.196547	0.21913	0.439052	1	1
Q06432	B7U540	0.0440786	0.305347	0.637961	0.39207	1	0
Q15858	B7U540	0.0371254	0.141554	0.492239	0.336109	1	0
Q15878	B7U540	0.0190476	0.136949	0.562165	0.299107	1	0
Q16099	B7U540	0.01885	0.152013	0.287184	0.232527	1	0
Q16478	B7U540	0.0275267	0.141038	0.288812	0.225316	1	0
Q8IZS8	B7U540	0.0255017	0.149362	0.520875	0.31318	1	0
O76074	B8ZZ34	0.265911	0.268591	1.05675	0.850783	1	0
P01375	B8ZZ34	0.152132	0.342137	0.589758	0.470658	1	1
P19652	B8ZZ34	0.278572	0.44094	0.788174	0.753202	1	1
P19838	B8ZZ34	0.184171	0.261092	0.665194	0.622507	1	1
P21802	B8ZZ34	0.196718	0.272289	1.00244	0.763481	1	1
P35354	B8ZZ34	0.204179	0.289436	0.966202	0.733456	1	1
Q96SW2	B8ZZ34	0.231707	0.293385	0.930339	0.690248	1	1
Q9HCR9	B8ZZ34	0.208073	0.25867	0.909073	0.717585	1	0
O00305	D6RGH6	0.0678792	0.243522	0.864256	0.346968	1	0
O00591	D6RGH6	0.138989	0.26904	0.771641	0.693403	1	0
P00915	D6RGH6	0.088157	0.321364	1.09251	0.604525	1	0
P00918	D6RGH6	0.103105	0.315273	1.10645	0.737721	1	0
P01375	D6RGH6	0.0499659	0.300329	0.405052	0.404153	0	1
P06276	D6RGH6	0.101528	0.229877	0.924588	0.67892	1	1
P07451	D6RGH6	0.0635458	0.340661	0.951786	0.604637	1	0
P12821	D6RGH6	0.0510369	0.216224	0.832001	0.512208	0	1
P14867	D6RGH6	0.0945743	0.273323	1.02339	0.663258	1	0
P22303	D6RGH6	0.0610164	0.261907	0.78245	0.408728	1	1
P22748	D6RGH6	0.0629444	0.303448	0.685205	0.526428	1	0
P23975	D6RGH6	0.132688	0.260912	1.08338	0.751539	1	0
P28335	D6RGH6	0.148243	0.273893	0.700668	0.713706	1	0
P30926	D6RGH6	0.082342	0.252721	0.852655	0.538316	1	0
P31645	D6RGH6	0.133588	0.231898	1.0113	0.754051	1	0
P32297	D6RGH6	0.108213	0.280981	0.874851	0.596587	1	0
P36544	D6RGH6	0.0738288	0.244614	0.840914	0.501408	1	1
P78334	D6RGH6	0.102186	0.24527	0.591786	0.567255	1	0
Q01959	D6RGH6	0.11414	0.263999	1.03231	0.723975	1	0
Q06432	D6RGH6	0.0889119	0.375075	0.566154	0.656424	1	0
Q12809	D6RGH6	0.024259	0.223872	0.504477	0.256223	1	0
Q15822	D6RGH6	0.0852733	0.237846	0.83532	0.506893	1	0
Q15858	D6RGH6	0.105991	0.224562	0.575426	0.681675	1	0
Q15878	D6RGH6	0.0576288	0.207379	0.354446	0.525692	1	0
Q16099	D6RGH6	0.0615205	0.204811	0.697635	0.447697	1	0
Q16478	D6RGH6	0.0494005	0.22534	0.64128	0.392571	1	0
Q8IZS8	D6RGH6	0.0817236	0.212173	0.571093	0.576761	1	0
O00305	E2RYF6	0.344062	0.25239	0.798898	0.842668	1	0
O00591	E2RYF6	0.349787	0.250183	0.83735	0.787391	1	0
O14920	E2RYF6	0.453848	0.234692	0.957607	0.962506	1	0
O15530	E2RYF6	0.431794	0.227478	0.891828	0.838762	1	0
O60391	E2RYF6	0.490538	0.241542	1.06986	0.940135	1	0
P00374	E2RYF6	0.495265	0.377066	0.898162	0.897128	1	1
P00915	E2RYF6	0.368582	0.336858	0.800721	0.868683	1	0
P00918	E2RYF6	0.467379	0.359707	0.864025	0.901697	1	0
P01375	E2RYF6	0.435584	0.287876	0.935437	0.94695	1	0
P04818	E2RYF6	0.499084	0.291522	0.896409	0.986229	1	1
P06276	E2RYF6	0.396251	0.254296	0.819312	0.834205	1	0
P07451	E2RYF6	0.443397	0.354343	0.869558	0.935251	1	0
P14867	E2RYF6	0.326604	0.254168	0.819406	0.711719	1	0
P19652	E2RYF6	0.400901	0.392018	0.927269	0.964492	1	0
P19838	E2RYF6	0.39188	0.211147	0.852297	0.827204	1	0
P21802	E2RYF6	0.369954	0.226114	0.833996	0.678942	1	0
P22303	E2RYF6	0.470706	0.26863	1.02099	0.912045	1	0
P22748	E2RYF6	0.443594	0.293881	0.904102	0.92125	1	0
P23975	E2RYF6	0.457875	0.256992	0.841835	0.745364	1	0
P28335	E2RYF6	0.502296	0.276504	0.828178	0.714396	1	0
P30044	E2RYF6	0.464659	0.351167	0.863542	0.865172	1	0
P30926	E2RYF6	0.392632	0.25369	0.842677	0.750308	1	0
P31645	E2RYF6	0.369021	0.242032	0.804483	0.713953	1	0
P31939	E2RYF6	0.404876	0.242722	0.851132	0.865565	1	1
P32297	E2RYF6	0.440632	0.254132	0.819157	0.76642	1	0
P35354	E2RYF6	0.43427	0.260311	0.929392	0.942138	1	0
P35372	E2RYF6	0.337766	0.262955	0.81634	0.730421	1	0
P35869	E2RYF6	0.413464	0.240403	0.819689	0.8891	1	0
P36544	E2RYF6	0.460915	0.265512	0.874078	0.80584	1	0
P41143	E2RYF6	0.440193	0.293228	0.910058	0.738883	1	0
P41145	E2RYF6	0.425379	0.251674	0.855963	0.738179	1	0
P48544	E2RYF6	0.391251	0.25481	0.886159	0.888902	1	0
P48549	E2RYF6	0.367503	0.257321	0.820094	0.833445	1	0
P78334	E2RYF6	0.348262	0.276346	0.824408	0.805494	1	0
Q01959	E2RYF6	0.418911	0.273105	0.845257	0.737725	1	0
Q02127	E2RYF6	0.467727	0.287015	0.941989	0.87341	1	0
Q06432	E2RYF6	0.398829	0.349867	0.893212	0.86781	1	0
Q12809	E2RYF6	0.405729	0.215677	0.86325	0.77115	1	0
Q14289	E2RYF6	0.48916	0.221877	0.967337	0.888005	1	0
Q15822	E2RYF6	0.40841	0.256645	0.830661	0.778365	1	0
Q15858	E2RYF6	0.431079	0.220114	0.7648	0.724884	1	0
Q15878	E2RYF6	0.400554	0.208333	0.775046	0.722584	1	0
Q16099	E2RYF6	0.395658	0.218155	0.879972	0.814305	1	0
Q16478	E2RYF6	0.402079	0.214875	0.889288	0.793753	1	0
Q8IZS8	E2RYF6	0.429063	0.224269	0.892024	0.862879	1	0
Q96SW2	E2RYF6	0.42902	0.266236	0.974565	0.987488	1	0
Q9BYF1	E2RYF6	0.434317	0.225714	0.866825	0.855175	1	1
Q9NR96	E2RYF6	0.533543	0.231577	0.976489	0.991406	1	1
Q9NYK1	E2RYF6	0.510997	0.227528	0.856408	0.940701	1	1
O14920	E2RYF7	0.272123	0.406987	0.784176	0.914363	1	0
O15530	E2RYF7	0.223156	0.400607	0.836826	0.813293	1	0
P00374	E2RYF7	0.264684	0.527132	0.951806	0.769726	1	1
P00918	E2RYF7	0.206075	0.429705	0.92126	0.711524	1	0
P01375	E2RYF7	0.262365	0.455603	0.73845	0.799909	1	0
P01584	E2RYF7	0.276128	0.504152	0.807767	0.827613	1	0
P04818	E2RYF7	0.222486	0.447785	0.962273	0.77539	1	1
P07451	E2RYF7	0.193407	0.495444	0.886439	0.73373	1	0
P09917	E2RYF7	0.227277	0.385143	0.774786	0.822451	1	0
P14780	E2RYF7	0.144372	0.400578	0.549106	0.696165	1	0
P15692	E2RYF7	0.327697	0.467191	0.647684	0.783566	1	0
P19652	E2RYF7	0.236499	0.499363	0.738509	0.824736	1	0
P19838	E2RYF7	0.165565	0.382651	0.726654	0.699631	1	0
P21802	E2RYF7	0.154675	0.3896	0.844727	0.655206	1	0
P29466	E2RYF7	0.182082	0.403999	0.771075	0.763395	1	0
P30044	E2RYF7	0.269367	0.45374	0.899799	0.709255	1	0
P31939	E2RYF7	0.202939	0.402965	0.983965	0.718429	1	1
P35228	E2RYF7	0.216217	0.386586	0.86585	0.81721	1	0
P35354	E2RYF7	0.228563	0.423669	0.888936	0.813933	1	0
P35869	E2RYF7	0.239728	0.396846	0.802991	0.853556	1	0
P42574	E2RYF7	0.212873	0.41209	0.849442	0.763346	1	0
P45984	E2RYF7	0.210604	0.418953	0.910485	0.798517	1	0
P99999	E2RYF7	0.325514	0.582392	0.897877	0.756428	1	0
Q02127	E2RYF7	0.222676	0.3841	1.0199	0.75852	1	0
Q14289	E2RYF7	0.259452	0.391354	0.81324	0.828691	1	0
Q96SW2	E2RYF7	0.224514	0.421692	0.842774	0.825981	1	0
Q9BYF1	E2RYF7	0.239611	0.393269	0.848833	0.818857	1	1
Q9NR96	E2RYF7	0.346806	0.39253	0.788174	0.965397	1	1
Q9NYK1	E2RYF7	0.341277	0.398515	0.724189	0.951162	1	1
O00305	E5RQL4	0.0958765	0.356515	1.00649	0.400162	1	0
O00591	E5RQL4	0.0803129	0.38935	0.698658	0.523414	1	0
O60391	E5RQL4	0.0768215	0.371107	0.574999	0.453603	1	0
P00915	E5RQL4	0.0901453	0.406889	1.01518	0.408288	1	0
P00918	E5RQL4	0.0784899	0.39609	1.04557	0.52464	1	0
P03372	E5RQL4	0.0654642	0.372449	0.800877	0.382426	0	1
P06276	E5RQL4	0.0713103	0.359516	0.795443	0.541165	1	0
P07451	E5RQL4	0.079497	0.423343	0.929072	0.412666	1	0
P14867	E5RQL4	0.090135	0.406706	1.00121	0.539375	1	0
P22303	E5RQL4	0.0677858	0.385069	0.892101	0.496211	1	0
P22748	E5RQL4	0.0604498	0.393599	0.631707	0.348548	1	0
P23975	E5RQL4	0.0578044	0.391331	0.996388	0.593027	1	0
P28335	E5RQL4	0.102958	0.407422	0.664643	0.61081	1	0
P30926	E5RQL4	0.0709183	0.365723	0.853749	0.470264	1	0
P31645	E5RQL4	0.0928367	0.370948	0.937046	0.601188	1	0
P32297	E5RQL4	0.0801447	0.392301	0.848658	0.47443	1	0
P35372	E5RQL4	0.130172	0.407136	0.883612	0.646236	1	0
P36544	E5RQL4	0.0504136	0.345111	0.860316	0.425216	1	0
P41143	E5RQL4	0.0739116	0.386317	0.934995	0.621847	1	0
P41145	E5RQL4	0.0949218	0.380693	0.891303	0.630345	1	0
P48544	E5RQL4	0.0746433	0.38777	0.93891	0.332943	1	0
P48549	E5RQL4	0.0556992	0.346989	0.880003	0.343547	1	0
P78334	E5RQL4	0.0833266	0.372418	0.574112	0.421526	1	0
Q01959	E5RQL4	0.0485945	0.375606	0.963782	0.577194	1	0
Q06432	E5RQL4	0.0646657	0.472767	0.458488	0.46348	1	0
Q12809	E5RQL4	0.0540868	0.347669	0.757455	0.402722	1	0
Q15822	E5RQL4	0.0790523	0.375307	0.837954	0.439462	1	0
Q15858	E5RQL4	0.0599374	0.352499	0.450225	0.554408	1	0
Q15878	E5RQL4	0.0459667	0.340761	0.329529	0.51249	1	0
Q16099	E5RQL4	0.0497337	0.347806	0.676382	0.35867	1	0
Q16478	E5RQL4	0.056771	0.353315	0.684772	0.360579	1	0
Q8IZS8	E5RQL4	0.0490784	0.343263	0.424785	0.378449	1	0
Q92731	E5RQL4	0.0671615	0.375422	0.728105	0.358264	0	1
P27338	F2Z3F1	0.103942	0.434894	0.799851	0.523179	1	0
P37231	F2Z3F1	0.136595	0.427506	0.811167	0.461186	1	0
Q9Y478	F2Z3F1	0.0690441	0.43729	0.872707	0.317582	1	0
O00305	F7VJQ1	0.404258	0.625035	0.945541	0.79204	1	0
O00591	F7VJQ1	0.473542	0.668141	1.08266	0.889892	1	0
O15530	F7VJQ1	0.385389	0.604778	0.970287	0.826187	0	1
O60391	F7VJQ1	0.286036	0.580551	0.722875	0.414889	1	1
O76074	F7VJQ1	0.441386	0.59705	1.13213	0.948417	1	1
P00374	F7VJQ1	0.450011	0.690317	1.17361	0.885004	1	1
P00915	F7VJQ1	0.37332	0.627032	1.1584	0.809351	1	0
P00918	F7VJQ1	0.380297	0.605372	1.1306	0.826321	1	1
P01375	F7VJQ1	0.348423	0.66217	0.861729	0.609392	0	1
P01584	F7VJQ1	0.472044	0.69406	0.979771	0.940788	1	1
P04818	F7VJQ1	0.365354	0.646462	1.01338	0.709563	1	1
P06276	F7VJQ1	0.368278	0.60942	1.07144	0.902191	1	1
P07451	F7VJQ1	0.343625	0.628272	1.10169	0.752155	1	1
P08908	F7VJQ1	0.36732	0.618414	0.930452	0.730515	1	0
P08913	F7VJQ1	0.315714	0.643079	0.803737	0.592287	1	0
P09917	F7VJQ1	0.409806	0.600113	0.913583	0.841662	1	1
P11387	F7VJQ1	0.568543	0.599247	1.06295	1.05761	1	0
P12821	F7VJQ1	0.31037	0.568925	0.996389	0.6577	0	1
P13631	F7VJQ1	0.389991	0.674133	0.988658	0.728918	1	0
P14416	F7VJQ1	0.444289	0.695099	0.973582	0.797771	1	1
P14780	F7VJQ1	0.33976	0.620003	0.729561	0.589629	1	1
P14867	F7VJQ1	0.420148	0.648868	1.01741	0.793969	1	0
P15692	F7VJQ1	0.41609	0.650825	0.784646	0.677872	1	1
P18089	F7VJQ1	0.294756	0.610751	0.803508	0.587478	1	0
P18545	F7VJQ1	0.385875	0.739888	0.779608	0.745991	1	0
P18825	F7VJQ1	0.321843	0.63966	0.768308	0.550507	1	1
P21728	F7VJQ1	0.411235	0.631533	0.986586	0.767973	1	0
P21917	F7VJQ1	0.328853	0.634544	0.653761	0.460248	1	1
P21918	F7VJQ1	0.341163	0.619402	0.88156	0.646806	1	0
P22303	F7VJQ1	0.292481	0.578359	0.868419	0.590372	1	1
P22748	F7VJQ1	0.344076	0.5665	0.968594	0.625667	1	0
P23975	F7VJQ1	0.374182	0.611016	1.06577	0.706582	1	1
P27338	F7VJQ1	0.378386	0.629729	1.10001	0.820364	1	0
P28221	F7VJQ1	0.392429	0.630807	0.98404	0.761444	1	0
P28222	F7VJQ1	0.393952	0.614893	0.96947	0.743113	1	0
P28223	F7VJQ1	0.456961	0.669258	0.97841	0.824147	1	0
P28335	F7VJQ1	0.468405	0.643845	0.975335	0.795018	1	0
P28702	F7VJQ1	0.313264	0.581659	0.799752	0.505693	1	0
P29466	F7VJQ1	0.433589	0.603204	1.01775	0.885685	1	1
P30926	F7VJQ1	0.409482	0.640609	1.04425	0.719104	1	0
P31645	F7VJQ1	0.372111	0.629865	1.05206	0.742812	1	1
P31939	F7VJQ1	0.396247	0.616338	1.14933	0.856823	1	1
P32297	F7VJQ1	0.431028	0.660381	1.04054	0.79222	1	0
P35228	F7VJQ1	0.360647	0.596281	0.985951	0.683066	1	1
P35354	F7VJQ1	0.416005	0.599424	1.08261	0.825946	0	1
P35372	F7VJQ1	0.453984	0.65727	0.98642	0.749848	1	0
P35462	F7VJQ1	0.407924	0.664594	0.898836	0.723113	1	1
P35869	F7VJQ1	0.418357	0.607455	0.953873	0.834924	0	1
P36544	F7VJQ1	0.362908	0.654224	1.00938	0.670734	1	1
P37231	F7VJQ1	0.478404	0.671129	1.08709	0.970724	1	0
P41143	F7VJQ1	0.377279	0.660737	0.910841	0.629535	1	0
P41145	F7VJQ1	0.453955	0.620586	0.982742	0.740033	1	1
P41595	F7VJQ1	0.441261	0.638329	0.97042	0.806498	1	0
P42574	F7VJQ1	0.508906	0.702644	1.16167	1.01772	1	1
P45984	F7VJQ1	0.431525	0.64083	1.01611	0.926921	1	1
P48443	F7VJQ1	0.378271	0.646552	0.982094	0.741118	1	0
P48544	F7VJQ1	0.401149	0.651648	1.03798	0.757952	1	1
P48549	F7VJQ1	0.409231	0.596269	1.00857	0.769206	1	1
P78334	F7VJQ1	0.429893	0.636281	0.972113	0.768966	1	0
P99999	F7VJQ1	0.54233	0.732767	1.09058	1.00702	1	1
Q01959	F7VJQ1	0.365134	0.603521	1.03553	0.689369	1	0
Q02127	F7VJQ1	0.368389	0.592897	0.979374	0.725718	0	1
Q06432	F7VJQ1	0.379853	0.659929	0.891293	0.616789	1	0
Q12809	F7VJQ1	0.333233	0.59739	0.782991	0.56961	1	0
Q13956	F7VJQ1	0.397199	0.709427	0.78147	0.772308	1	0
Q14289	F7VJQ1	0.423014	0.603852	1.00152	0.855546	0	1
Q15822	F7VJQ1	0.364145	0.636992	0.964072	0.656735	1	1
Q15858	F7VJQ1	0.452514	0.590722	0.92883	0.885009	1	0
Q15878	F7VJQ1	0.382471	0.60359	0.809073	0.745061	1	0
Q16099	F7VJQ1	0.365825	0.61084	0.986778	0.697102	1	0
Q16478	F7VJQ1	0.350255	0.596444	0.924995	0.632284	1	0
Q8IZS8	F7VJQ1	0.418786	0.607937	1.00692	0.900192	1	0
Q969P6	F7VJQ1	0.414041	0.619928	0.996799	0.789146	1	0
Q9HCR9	F7VJQ1	0.394728	0.583136	1.09828	0.851583	0	1
Q9Y478	F7VJQ1	0.39583	0.650549	1.01254	0.80995	0	1
O15530	F8WCM5	0.101387	0.347749	0.747231	0.601143	1	0
P00374	F8WCM5	0.19731	0.444704	1.16643	0.727199	1	0
P00918	F8WCM5	0.171908	0.415387	1.18154	0.703036	1	0
P01375	F8WCM5	0.056125	0.421908	0.41657	0.315992	0	1
P01584	F8WCM5	0.180829	0.450253	0.56966	0.698412	1	0
P04150	F8WCM5	0.124203	0.355502	0.61347	0.629516	1	0
P04818	F8WCM5	0.112489	0.390842	1.1612	0.459854	1	0
P06276	F8WCM5	0.156854	0.357112	1.0412	0.75841	1	1
P07451	F8WCM5	0.126267	0.439826	1.06265	0.584623	1	0
P09917	F8WCM5	0.151792	0.362083	0.551263	0.60147	1	0
P12821	F8WCM5	0.0760222	0.33641	0.869525	0.497612	0	1
P14780	F8WCM5	0.0878331	0.33898	0.586737	0.325345	1	0
P15692	F8WCM5	0.185466	0.450203	0.380904	0.478874	1	0
P22303	F8WCM5	0.0536473	0.344184	0.661547	0.352171	1	1
P27338	F8WCM5	0.138875	0.419064	1.03389	0.63629	1	0
P29466	F8WCM5	0.152098	0.39533	0.629488	0.638213	1	0
P31939	F8WCM5	0.116542	0.392111	1.26801	0.598664	1	0
P35228	F8WCM5	0.0869853	0.342654	0.718569	0.453529	1	0
P35354	F8WCM5	0.133096	0.351983	0.866476	0.619404	1	0
P35372	F8WCM5	0.187377	0.410864	0.989074	0.733306	1	0
P35869	F8WCM5	0.119948	0.36971	0.685206	0.652161	1	0
P36544	F8WCM5	0.108245	0.373462	0.931601	0.512013	1	1
P37231	F8WCM5	0.177218	0.402575	0.987626	0.772064	1	0
P41143	F8WCM5	0.107629	0.405339	0.871657	0.591124	1	0
P41145	F8WCM5	0.18713	0.414796	1.00005	0.728922	1	0
P42574	F8WCM5	0.245369	0.468626	1.06922	0.835188	1	0
P45984	F8WCM5	0.153508	0.39349	1.13677	0.752444	1	0
P99999	F8WCM5	0.400654	0.572445	1.29678	0.917828	1	0
Q02127	F8WCM5	0.105577	0.349522	1.12745	0.521696	1	0
Q14289	F8WCM5	0.126844	0.34944	0.63163	0.610037	1	0
Q9BYF1	F8WCM5	0.146448	0.360842	0.936239	0.688549	1	1
Q9NR96	F8WCM5	0.109807	0.345984	0.301044	0.486849	1	1
Q9NYK1	F8WCM5	0.206708	0.370857	0.653054	0.813725	1	1
Q9Y478	F8WCM5	0.127105	0.408366	0.941698	0.57044	1	0
O75015	J3KSC0	0.0975722	0.457344	0.652139	0.580228	0	1
P01374	J3KSC0	0.10995	0.510014	0.62711	0.420682	0	1
P01375	J3KSC0	0.0386873	0.41308	0.644261	0.28306	0	1
P04150	J3KSC0	0.0776243	0.416104	0.664826	0.390152	1	0
P08637	J3KSC0	0.101941	0.450421	0.639035	0.514923	0	1
P12314	J3KSC0	0.0735787	0.402518	0.61154	0.532207	0	1
P12318	J3KSC0	0.108111	0.423226	0.684798	0.582653	0	1
P27338	J3KSC0	0.103925	0.4303	0.996522	0.561453	1	0
P37231	J3KSC0	0.111669	0.423926	0.995273	0.492269	1	0
P27338	K9M1U5	0.18455	0.440354	1.1109	0.638176	1	0
P37231	K9M1U5	0.247691	0.446524	1.20727	0.785111	1	0
O14920	O00115	0.0980136	0.210669	0.376021	0.512523	1	0
O15530	O00115	0.0555917	0.232503	0.716682	0.524193	1	0
P00374	O00115	0.108488	0.381885	0.977224	0.513335	1	1
P00918	O00115	0.0629272	0.289906	1.0741	0.377907	1	0
P01375	O00115	0.0482686	0.339069	0.393088	0.229812	1	0
P04818	O00115	0.0780388	0.285247	1.21421	0.307753	1	1
P07451	O00115	0.0546074	0.286889	0.937136	0.335115	1	0
P19652	O00115	0.126358	0.355456	0.213064	0.299577	1	0
P19838	O00115	0.0607198	0.215398	0.475885	0.459122	1	0
P21802	O00115	0.0823761	0.22589	0.907352	0.62171	1	0
P30044	O00115	0.0976762	0.370926	0.959596	0.446718	1	0
P31939	O00115	0.0764446	0.2394	1.19898	0.500051	1	1
P35354	O00115	0.0593484	0.223944	0.555658	0.286039	1	0
P35869	O00115	0.0590147	0.225393	0.563607	0.470632	1	0
Q02127	O00115	0.0853411	0.291319	1.21105	0.637846	1	0
Q14289	O00115	0.0983148	0.209234	0.54017	0.527305	1	0
Q96SW2	O00115	0.0869304	0.24809	0.598875	0.339528	1	0
Q9BYF1	O00115	0.0663273	0.216327	0.573677	0.368158	1	1
Q9NR96	O00115	0.0872436	0.214676	0.344376	0.591113	1	1
Q9NYK1	O00115	0.115695	0.202233	0.379054	0.662441	1	1
O00305	O00116	0.0671348	0.193391	0.337194	0.40888	1	0
O00591	O00116	0.0720202	0.162991	0.278775	0.435225	1	0
P00915	O00116	0.0600182	0.244101	0.237064	0.360529	1	0
P00918	O00116	0.0550138	0.24041	0.216041	0.407045	1	0
P01375	O00116	0.0449674	0.254337	0.552858	0.4014	0	1
P06276	O00116	0.0280124	0.148255	0.273321	0.448973	1	1
P07451	O00116	0.0392944	0.23026	0.214393	0.336401	1	0
P12821	O00116	0.0437652	0.101583	0.370272	0.414206	0	1
P14867	O00116	0.0482383	0.183053	0.292705	0.403962	1	0
P22303	O00116	0.0654537	0.179421	0.563271	0.532431	1	1
P22748	O00116	0.0482758	0.220247	0.407246	0.358108	1	0
P23975	O00116	0.0598806	0.134186	0.215952	0.500079	1	0
P28335	O00116	0.0803617	0.194381	0.357905	0.534292	1	0
P30926	O00116	0.0688603	0.153097	0.196463	0.393587	1	0
P31645	O00116	0.0475487	0.160577	0.207	0.486162	1	0
P32297	O00116	0.0622017	0.154819	0.208266	0.370734	1	0
P36544	O00116	0.0473684	0.139092	0.207851	0.380119	1	1
P78334	O00116	0.0582924	0.15456	0.325339	0.402124	1	0
Q01959	O00116	0.0543963	0.166705	0.222539	0.499781	1	0
Q06432	O00116	0.0594041	0.295871	0.587121	0.490481	1	0
Q12809	O00116	0.0396394	0.110771	0.427346	0.406375	1	0
Q15822	O00116	0.0593001	0.170226	0.225855	0.369297	1	0
Q15858	O00116	0.0409498	0.10093	0.520719	0.466905	1	0
Q15878	O00116	0.0274368	0.0864927	0.634022	0.45772	1	0
Q16099	O00116	0.0249516	0.117549	0.273532	0.304087	1	0
Q16478	O00116	0.0348363	0.106643	0.308899	0.317003	1	0
Q8IZS8	O00116	0.0206566	0.108817	0.464476	0.274067	1	0
O00305	O00139	0.0465208	0.181853	0.139143	0.323207	1	0
O00591	O00139	0.0821608	0.165837	0.287439	0.51257	1	0
O60391	O00139	0.128683	0.151111	0.881953	0.647474	1	0
P00915	O00139	0.071568	0.23304	0.265989	0.513152	1	0
P00918	O00139	0.0749104	0.241243	0.229719	0.600058	1	0
P06276	O00139	0.0621159	0.135347	0.346244	0.468305	1	0
P07451	O00139	0.0539739	0.236903	0.286527	0.554594	1	0
P14867	O00139	0.0585369	0.178031	0.190251	0.517094	1	0
P22303	O00139	0.103786	0.177045	0.553807	0.572221	1	0
P22748	O00139	0.0505443	0.229677	0.449867	0.540562	1	0
P23975	O00139	0.123876	0.1677	0.273478	0.632563	1	0
P28335	O00139	0.0840184	0.183739	0.388496	0.553268	1	0
P30926	O00139	0.0698766	0.14186	0.155892	0.487265	1	0
P31645	O00139	0.110909	0.16247	0.297516	0.614614	1	0
P32297	O00139	0.0688396	0.167672	0.144941	0.475644	1	0
P35372	O00139	0.112947	0.204039	0.320298	0.621731	1	0
P36544	O00139	0.0642797	0.176729	0.153798	0.487025	1	0
P41143	O00139	0.119721	0.237938	0.371812	0.658559	1	0
P41145	O00139	0.0982254	0.211241	0.311375	0.629924	1	0
P48544	O00139	0.0308635	0.16147	0.164397	0.384952	1	0
P48549	O00139	0.0416187	0.148392	0.171828	0.346434	1	0
P78334	O00139	0.057202	0.147623	0.34421	0.493465	1	0
Q01959	O00139	0.111379	0.149176	0.287654	0.626894	1	0
Q06432	O00139	0.0931039	0.289232	0.73771	0.687397	1	0
Q12809	O00139	0.0662863	0.112208	0.319738	0.407408	1	0
Q15822	O00139	0.078976	0.155256	0.155338	0.491575	1	0
Q15858	O00139	0.0438404	0.101099	0.553376	0.431833	1	0
Q15878	O00139	0.0313261	0.0978852	0.611158	0.403327	1	0
Q16099	O00139	0.0423758	0.119661	0.315076	0.391839	1	0
Q16478	O00139	0.0528064	0.124416	0.34023	0.411517	1	0
Q8IZS8	O00139	0.0270889	0.115759	0.498179	0.385835	1	0
O00305	O00141	0.0825541	0.189671	0.182545	0.468528	1	0
O00591	O00141	0.0716306	0.22812	0.261169	0.496902	1	0
O15530	O00141	0.0187346	0.193421	0.141815	0.0652963	0	1
O76074	O00141	0.0369012	0.167865	0.16521	0.29756	0	1
P00374	O00141	0.0331372	0.346915	0.290742	0.514146	1	1
P00519	O00141	0.054336	0.164936	0.224864	0.353275	1	0
P00915	O00141	0.045515	0.283363	0.296239	0.539741	1	0
P00918	O00141	0.0405855	0.280095	0.288586	0.635159	1	1
P04150	O00141	0.0440192	0.176091	0.353439	0.409999	0	1
P04629	O00141	0.0635212	0.182674	0.408276	0.392018	1	0
P04818	O00141	0.0489765	0.255431	0.207362	0.523451	1	1
P06276	O00141	0.0311248	0.220462	0.286195	0.446263	1	0
P07333	O00141	0.0348553	0.179389	0.33953	0.387498	1	0
P07451	O00141	0.026793	0.292957	0.351222	0.560922	1	1
P08581	O00141	0.0297671	0.149583	0.488754	0.347712	1	1
P09619	O00141	0.0480132	0.168311	0.345757	0.39002	1	0
P10721	O00141	0.0283051	0.163433	0.319196	0.354479	1	0
P11274	O00141	0.0426869	0.159804	0.594931	0.429174	1	0
P11387	O00141	0.127785	0.172701	0.222649	0.595441	1	0
P12821	O00141	0.0348268	0.178208	0.364993	0.585791	1	0
P13631	O00141	0.0417431	0.207935	0.14399	0.408102	1	0
P14867	O00141	0.0479753	0.240006	0.176641	0.529296	1	0
P16234	O00141	0.0434468	0.170672	0.346441	0.359012	1	0
P17948	O00141	0.035926	0.156996	0.410572	0.399938	1	0
P18405	O00141	0.0902672	0.309657	0.554964	0.583676	1	0
P22303	O00141	0.0938237	0.246111	0.564783	0.588204	1	0
P22748	O00141	0.0291135	0.250816	0.451806	0.555569	1	0
P23219	O00141	0.0381988	0.216606	0.399292	0.548594	1	0
P23975	O00141	0.0650638	0.22036	0.213733	0.536812	1	1
P27338	O00141	0.0551357	0.236251	0.468972	0.507791	1	0
P28335	O00141	0.0605091	0.227064	0.259321	0.484828	1	0
P28702	O00141	0.103497	0.222457	0.285898	0.550397	1	0
P30926	O00141	0.0469494	0.194881	0.153884	0.464158	1	0
P31213	O00141	0.0929662	0.33066	0.620365	0.626555	1	0
P31645	O00141	0.0763489	0.210699	0.24581	0.521961	1	1
P31939	O00141	0.052251	0.204556	0.19831	0.448705	1	1
P32297	O00141	0.0310247	0.220424	0.115045	0.440386	1	0
P35354	O00141	0.0180239	0.203737	0.413513	0.51496	0	1
P35372	O00141	0.0884643	0.243017	0.213488	0.533128	1	0
P35869	O00141	0.0434012	0.16671	0.318793	0.447076	0	1
P35916	O00141	0.0499085	0.168215	0.491791	0.451511	1	0
P35968	O00141	0.041928	0.15867	0.425495	0.397874	1	0
P36544	O00141	0.0446749	0.221453	0.181477	0.467549	1	0
P36888	O00141	0.034768	0.17838	0.38672	0.336417	1	0
P37231	O00141	0.0265831	0.1847	0.12396	0.346082	1	0
P41143	O00141	0.0997944	0.275891	0.324411	0.599733	1	0
P41145	O00141	0.083608	0.234302	0.216303	0.544309	1	0
P48048	O00141	0.0558001	0.236226	0.178188	0.425707	1	0
P48443	O00141	0.0384249	0.213105	0.179888	0.379827	1	0
P78334	O00141	0.0528551	0.219846	0.316696	0.491882	1	0
Q01959	O00141	0.0686606	0.217277	0.238594	0.538385	1	1
Q02127	O00141	0.0937907	0.239622	0.380186	0.554023	0	1
Q06432	O00141	0.0603531	0.343214	0.665881	0.603073	1	0
Q08345	O00141	0.0742427	0.17982	0.507103	0.448034	1	0
Q12809	O00141	0.0562605	0.168475	0.289989	0.440817	1	0
Q14289	O00141	0.0300501	0.170245	0.340386	0.214299	0	1
Q15822	O00141	0.0420747	0.211034	0.13092	0.460198	1	0
Q15858	O00141	0.027608	0.155373	0.437618	0.414959	1	0
Q15878	O00141	0.0357462	0.149119	0.520025	0.421019	1	0
Q16099	O00141	0.0402607	0.176989	0.316143	0.395788	1	0
Q16478	O00141	0.0560318	0.169011	0.347144	0.435128	1	0
Q8IZS8	O00141	0.0231602	0.170256	0.513602	0.456018	1	0
Q969P6	O00141	0.0729672	0.194722	0.355479	0.512386	1	0
Q9BYF1	O00141	0.0239086	0.175182	0.430259	0.552377	1	0
Q9HCR9	O00141	0.0305982	0.154134	0.211978	0.301532	0	1
Q9NR96	O00141	0.087441	0.186656	0.741912	0.61354	1	0
Q9NYK1	O00141	0.041513	0.172574	0.537095	0.508253	1	0
Q9UM73	O00141	0.0546204	0.164887	0.679793	0.451719	1	1
Q9Y478	O00141	0.0238702	0.280198	0.187117	0.531764	1	1
O00305	O00142	0.0757561	0.291548	0.398924	0.412342	1	0
O00591	O00142	0.0973866	0.274521	0.367868	0.584483	1	0
P00915	O00142	0.117446	0.3736	0.445706	0.509182	1	0
P00918	O00142	0.108623	0.374094	0.380695	0.564431	1	0
P07451	O00142	0.0642841	0.342518	0.353459	0.439553	1	0
P14867	O00142	0.0735124	0.265927	0.40253	0.551338	1	0
P22748	O00142	0.0553824	0.325536	0.323821	0.423694	1	0
P78334	O00142	0.0645655	0.27571	0.349402	0.499001	1	0
Q06432	O00142	0.0818472	0.356319	0.61358	0.548682	1	0
Q15858	O00142	0.074749	0.212466	0.685818	0.627955	1	0
Q15878	O00142	0.0377919	0.22183	0.639559	0.556185	1	0
Q16099	O00142	0.0431172	0.243282	0.221898	0.399997	1	0
Q16478	O00142	0.035603	0.232685	0.196413	0.385063	1	0
Q8IZS8	O00142	0.0660073	0.23848	0.502578	0.440043	1	0
P01375	O00148	0.0703777	0.28763	0.8357	0.59478	0	1
P04150	O00148	0.0764039	0.152453	0.734966	0.495891	1	0
P19652	O00148	0.0616841	0.309447	1.06775	0.661982	0	1
P19838	O00148	0.0629045	0.162647	0.717337	0.406507	0	1
P21802	O00148	0.0504193	0.170491	0.312771	0.389057	0	1
P35354	O00148	0.0440791	0.191595	0.686925	0.622407	0	1
P35372	O00148	0.129235	0.248194	0.355318	0.519002	1	0
P41143	O00148	0.127967	0.255685	0.370166	0.56663	1	0
P41145	O00148	0.0911977	0.241797	0.338451	0.520822	1	0
Q96SW2	O00148	0.0392998	0.23545	0.656432	0.525816	0	1
P00374	O00165	0.164063	0.40195	1.01954	0.708837	1	0
P04818	O00165	0.106459	0.371791	1.09106	0.57729	1	0
P31939	O00165	0.222236	0.313912	1.17611	0.767855	1	0
O15530	O00167	0.0350439	0.166651	0.343697	0.48045	0	1
P00374	O00167	0.0906249	0.314026	0.430041	0.52929	0	1
P00918	O00167	0.0652428	0.255117	0.36903	0.53497	0	1
P04818	O00167	0.0604718	0.218476	0.358482	0.399852	0	1
P07451	O00167	0.0422006	0.276253	0.434026	0.484146	0	1
P31939	O00167	0.05996	0.178298	0.353532	0.544121	0	1
P35354	O00167	0.0426279	0.156766	0.493573	0.41896	0	1
Q9Y478	O00167	0.0451948	0.250855	0.177414	0.422007	0	1
O00305	O00168	0.0927996	0.496497	0.80028	0.571946	1	0
O00591	O00168	0.0894216	0.467612	0.475995	0.550484	1	0
O60391	O00168	0.129645	0.482858	0.710975	0.61577	1	0
P00915	O00168	0.172189	0.500388	0.886252	0.579961	1	0
P00918	O00168	0.152581	0.487171	0.920637	0.619347	1	0
P06276	O00168	0.103693	0.468194	0.588919	0.625135	1	0
P07451	O00168	0.124647	0.48658	0.828319	0.573284	1	0
P14867	O00168	0.119202	0.495727	0.812806	0.521293	1	0
P22303	O00168	0.119603	0.504407	0.841888	0.618613	1	0
P22748	O00168	0.107851	0.507083	0.526991	0.43119	1	0
P23975	O00168	0.111122	0.496973	0.658644	0.516709	1	0
P28335	O00168	0.114596	0.469215	0.348916	0.500079	1	0
P30926	O00168	0.113528	0.465696	0.644654	0.481084	1	0
P31645	O00168	0.0960549	0.503461	0.591866	0.504633	1	0
P32297	O00168	0.100272	0.466837	0.648669	0.489056	1	0
P35372	O00168	0.126211	0.475898	0.62314	0.516703	1	0
P36544	O00168	0.0896427	0.463036	0.67253	0.468524	1	0
P41143	O00168	0.141664	0.478901	0.738798	0.50235	1	0
P41145	O00168	0.116555	0.483351	0.638441	0.502375	1	0
P48544	O00168	0.0644672	0.470856	0.754203	0.481702	1	0
P48549	O00168	0.0688638	0.44504	0.651764	0.495063	1	0
P78334	O00168	0.0793315	0.490675	0.396492	0.4839	1	0
Q01959	O00168	0.103044	0.496834	0.650719	0.502778	1	0
Q06432	O00168	0.084392	0.56155	0.227761	0.269362	1	0
Q12809	O00168	0.0666947	0.469654	0.622625	0.515666	1	0
Q15822	O00168	0.0973088	0.47249	0.680071	0.479507	1	0
Q15858	O00168	0.083445	0.454542	0.262048	0.582966	1	0
Q15878	O00168	0.05011	0.454624	0.290414	0.562888	1	0
Q16099	O00168	0.0508626	0.450009	0.561477	0.496848	1	0
Q16478	O00168	0.0484002	0.440899	0.591373	0.472602	1	0
Q8IZS8	O00168	0.0985161	0.453381	0.399585	0.572039	1	0
O00305	O00170	0.116957	0.243251	0.501679	0.480978	1	1
O00591	O00170	0.144075	0.249747	0.339615	0.633585	1	1
O15530	O00170	0.0497319	0.226454	0.211125	0.351404	1	0
O76074	O00170	0.0363115	0.192477	0.161861	0.33486	1	1
P00915	O00170	0.120971	0.306075	0.3965	0.479069	1	1
P00918	O00170	0.0803544	0.321516	0.371359	0.540214	1	1
P01584	O00170	0.0784524	0.316365	0.490696	0.442919	1	0
P03372	O00170	0.064354	0.220121	0.362927	0.421756	0	1
P07451	O00170	0.0755642	0.316389	0.322578	0.472035	1	1
P08908	O00170	0.0839812	0.275467	0.461809	0.736806	0	1
P08913	O00170	0.111746	0.287495	0.552913	0.720245	0	1
P09917	O00170	0.0324058	0.209575	0.534388	0.319755	1	0
P10912	O00170	0.0780264	0.238247	0.567306	0.50776	1	0
P12821	O00170	0.0483701	0.19694	0.336965	0.446451	1	0
P13631	O00170	0.0799239	0.26661	0.402936	0.37962	1	0
P14416	O00170	0.110035	0.260831	0.428079	0.725877	0	1
P14780	O00170	0.112222	0.234321	0.57079	0.572722	1	0
P14867	O00170	0.103154	0.264539	0.442385	0.593605	1	1
P15692	O00170	0.0992978	0.340819	0.564709	0.503267	1	0
P18089	O00170	0.0754863	0.280305	0.538353	0.69959	0	1
P18545	O00170	0.12366	0.51799	0.754634	0.526513	1	0
P18825	O00170	0.156292	0.315921	0.639799	0.74322	0	1
P21728	O00170	0.136383	0.292706	0.441275	0.715779	0	1
P21917	O00170	0.17007	0.365995	0.855013	0.751114	0	1
P21918	O00170	0.104586	0.271745	0.450559	0.667014	0	1
P22748	O00170	0.0475077	0.242778	0.363895	0.432824	1	1
P23219	O00170	0.0872452	0.233775	0.290632	0.468588	1	0
P23975	O00170	0.115042	0.251342	0.4534	0.687215	0	1
P27338	O00170	0.0563472	0.232658	0.369223	0.463733	1	0
P28221	O00170	0.150873	0.312734	0.477025	0.765054	0	1
P28222	O00170	0.119753	0.277435	0.455078	0.741506	0	1
P28223	O00170	0.13471	0.272944	0.426622	0.708156	0	1
P28335	O00170	0.121784	0.259059	0.415668	0.710513	1	1
P28702	O00170	0.120118	0.214656	0.611838	0.50651	1	0
P29466	O00170	0.0618432	0.231188	0.322691	0.375809	1	0
P30926	O00170	0.115511	0.239805	0.345499	0.611493	1	0
P31645	O00170	0.126961	0.234249	0.447543	0.687085	1	1
P32297	O00170	0.094413	0.257815	0.355907	0.573621	1	0
P35228	O00170	0.0433419	0.190984	0.203009	0.328432	1	0
P35354	O00170	0.0646774	0.22262	0.283118	0.469375	1	0
P35372	O00170	0.168488	0.302736	0.477939	0.754901	1	0
P35462	O00170	0.129881	0.291716	0.519353	0.745416	0	1
P35869	O00170	0.0930905	0.219283	0.373692	0.545265	0	1
P37231	O00170	0.0557195	0.226018	0.265277	0.358101	1	0
P41143	O00170	0.123386	0.321142	0.533167	0.747206	1	0
P41145	O00170	0.143064	0.303859	0.468583	0.746671	1	0
P41595	O00170	0.115984	0.261782	0.42869	0.705066	0	1
P42574	O00170	0.110115	0.314523	0.274295	0.514335	1	0
P45984	O00170	0.0474621	0.227105	0.426231	0.407149	1	0
P48048	O00170	0.113453	0.268101	0.280581	0.492465	1	0
P48443	O00170	0.0795424	0.220617	0.503798	0.459986	1	0
P78334	O00170	0.127741	0.225721	0.322477	0.61917	1	1
P99999	O00170	0.186909	0.501379	0.556957	0.611467	1	0
Q01959	O00170	0.120681	0.25116	0.45881	0.691848	0	1
Q02127	O00170	0.0734629	0.291417	0.572532	0.484166	0	1
Q06432	O00170	0.101232	0.371961	0.501947	0.591927	1	1
Q12809	O00170	0.0913135	0.197768	0.440817	0.547866	1	0
Q13956	O00170	0.165876	0.511838	0.734272	0.567948	1	0
Q14289	O00170	0.0402792	0.192356	0.216347	0.276207	0	1
Q15822	O00170	0.0984314	0.227635	0.391103	0.571623	1	0
Q15858	O00170	0.083962	0.184731	0.458009	0.621907	1	1
Q15878	O00170	0.0690281	0.179026	0.511485	0.609917	1	1
Q16099	O00170	0.0643905	0.207976	0.296536	0.43879	1	1
Q16478	O00170	0.0794129	0.216994	0.348166	0.478793	1	1
Q8IZS8	O00170	0.0402068	0.192158	0.342773	0.389016	1	1
Q92731	O00170	0.0933201	0.237758	0.327497	0.415212	0	1
Q9HCR9	O00170	0.0451874	0.191237	0.16273	0.357295	1	1
Q9Y478	O00170	0.0690813	0.338993	0.307517	0.453038	1	1
O75015	O00175	0.10538	0.482607	0.435923	0.52287	0	1
P01374	O00175	0.168384	0.477916	0.470447	0.447663	0	1
P01375	O00175	0.108185	0.435766	0.403874	0.285793	0	1
P01584	O00175	0.126662	0.466377	0.232254	0.400654	1	0
P04150	O00175	0.0910256	0.394393	0.425655	0.435109	1	0
P08637	O00175	0.0956005	0.472966	0.403542	0.421413	0	1
P09917	O00175	0.101507	0.391034	0.179431	0.311105	1	0
P12314	O00175	0.122836	0.464463	0.449777	0.53261	0	1
P12318	O00175	0.0784424	0.459257	0.389543	0.475093	0	1
P14780	O00175	0.117647	0.409652	0.69989	0.40412	1	0
P15692	O00175	0.0990611	0.451276	0.128384	0.214941	1	0
P23975	O00175	0.12223	0.423919	0.950538	0.555139	1	0
P27338	O00175	0.104588	0.446805	0.641357	0.454831	1	0
P28335	O00175	0.109952	0.446954	0.558374	0.537875	1	0
P29466	O00175	0.0857085	0.435252	0.288973	0.370458	1	0
P30926	O00175	0.0809008	0.415877	0.801742	0.436672	1	0
P31645	O00175	0.102459	0.434446	0.86791	0.532368	1	0
P32297	O00175	0.112128	0.393897	0.798	0.447814	1	0
P35228	O00175	0.0731644	0.384074	0.538672	0.343474	1	0
P35372	O00175	0.100426	0.434774	0.860227	0.5702	1	0
P37231	O00175	0.118197	0.438557	0.720809	0.454886	1	0
P41143	O00175	0.0981863	0.430238	0.987404	0.594251	1	0
P41145	O00175	0.0939181	0.449083	0.887025	0.568001	1	0
P42574	O00175	0.138552	0.481495	0.725203	0.467663	1	0
P45984	O00175	0.0849579	0.413128	1.02851	0.520809	1	0
P99999	O00175	0.210872	0.620944	1.0945	0.684639	1	0
Q01959	O00175	0.0994031	0.43744	0.941424	0.547886	1	0
Q12809	O00175	0.103909	0.416682	0.750355	0.47708	1	0
Q15822	O00175	0.112184	0.387687	0.83997	0.426544	1	0
P27338	O00178	0.0354988	0.203369	0.578874	0.466425	1	0
P37231	O00178	0.0583067	0.151067	0.27876	0.423893	1	0
O14920	O00182	0.14667	0.238308	0.559954	0.574637	1	0
O15530	O00182	0.0906932	0.254891	0.373973	0.548887	1	1
O75015	O00182	0.100408	0.3352	0.479819	0.496515	0	1
P00374	O00182	0.123043	0.386121	0.401623	0.535148	1	1
P00519	O00182	0.112938	0.220444	0.450418	0.583589	1	0
P00918	O00182	0.115721	0.339902	0.433143	0.45378	1	1
P01374	O00182	0.119851	0.342936	0.415995	0.289676	0	1
P01375	O00182	0.0885062	0.34022	0.380506	0.276398	1	1
P04150	O00182	0.0966977	0.231563	0.358786	0.452314	1	0
P04629	O00182	0.0893272	0.230904	0.443809	0.528064	1	0
P04818	O00182	0.0932452	0.298848	0.555636	0.395453	1	1
P07333	O00182	0.0623883	0.223033	0.327358	0.493262	1	0
P07451	O00182	0.0792316	0.36393	0.361467	0.413925	1	1
P08581	O00182	0.0670953	0.206257	0.386723	0.397667	1	1
P08637	O00182	0.100768	0.32581	0.497631	0.438039	0	1
P09619	O00182	0.0918783	0.22424	0.34805	0.507299	1	0
P10721	O00182	0.0893607	0.223732	0.344827	0.550804	1	0
P11274	O00182	0.102068	0.217749	0.533861	0.502585	1	0
P11387	O00182	0.325926	0.246244	0.54125	0.818073	1	0
P12314	O00182	0.126154	0.303885	0.562804	0.504998	0	1
P12318	O00182	0.0659419	0.312323	0.399111	0.43637	0	1
P16234	O00182	0.128477	0.227266	0.414765	0.580107	1	0
P17948	O00182	0.113668	0.20933	0.403744	0.559701	1	0
P18405	O00182	0.141585	0.363216	0.514701	0.540651	1	0
P19652	O00182	0.167455	0.356547	0.629512	0.428933	1	0
P19838	O00182	0.118512	0.205078	0.387509	0.493597	1	0
P21802	O00182	0.0970125	0.220235	0.368413	0.573497	1	0
P27338	O00182	0.123362	0.294513	0.463968	0.561903	1	0
P30044	O00182	0.169789	0.374646	0.549207	0.550159	1	0
P31213	O00182	0.123925	0.338257	0.520385	0.5144	1	0
P31939	O00182	0.129751	0.240867	0.516039	0.601396	1	1
P35354	O00182	0.0594716	0.220288	0.383585	0.366424	1	1
P35372	O00182	0.0944086	0.270811	0.454549	0.59442	1	0
P35869	O00182	0.0676522	0.229089	0.307707	0.410374	1	0
P35916	O00182	0.0956583	0.209555	0.446396	0.511741	1	0
P35968	O00182	0.0956532	0.208776	0.413492	0.549971	1	0
P36888	O00182	0.086943	0.197845	0.375232	0.523284	1	0
P37231	O00182	0.130725	0.244849	0.340664	0.543661	1	0
P41143	O00182	0.122045	0.299103	0.545692	0.625439	1	0
P41145	O00182	0.0900582	0.263805	0.474713	0.605985	1	0
Q02127	O00182	0.129455	0.306387	0.699386	0.666458	1	0
Q08345	O00182	0.086532	0.219763	0.401886	0.386395	1	0
Q14289	O00182	0.126265	0.222207	0.364806	0.538435	1	0
Q969P6	O00182	0.175165	0.271477	0.607575	0.624363	1	0
Q96SW2	O00182	0.122456	0.279827	0.351018	0.413376	1	0
Q9BYF1	O00182	0.10058	0.238244	0.501056	0.503404	1	1
Q9NR96	O00182	0.15837	0.220147	0.626322	0.648631	1	1
Q9NYK1	O00182	0.160599	0.213292	0.505466	0.677028	1	1
Q9UM73	O00182	0.071524	0.206567	0.550067	0.326682	1	1
Q9Y478	O00182	0.0903811	0.318852	0.327878	0.341718	1	1
P01584	O00187	0.0907489	0.248061	0.479736	0.538296	1	0
P04150	O00187	0.0495092	0.125393	0.500054	0.552281	1	0
P09917	O00187	0.0527498	0.126067	0.569509	0.530378	1	0
P14780	O00187	0.0311873	0.152333	0.162567	0.412039	1	0
P15692	O00187	0.109147	0.267318	0.428065	0.570455	1	0
P29466	O00187	0.0441055	0.182107	0.409246	0.513863	1	0
P35228	O00187	0.0390926	0.0913733	0.364952	0.523362	1	0
P35372	O00187	0.0807211	0.196671	0.570151	0.564771	1	0
P41143	O00187	0.0922006	0.248345	0.67692	0.584649	1	0
P41145	O00187	0.0857051	0.213542	0.579743	0.557535	1	0
P42574	O00187	0.0673399	0.242726	0.376352	0.558736	1	0
P45984	O00187	0.0558795	0.178666	0.610191	0.5546	1	0
P99999	O00187	0.182752	0.413501	0.607681	0.669271	1	0
O00305	O00189	0.0679173	0.25125	0.470966	0.416064	1	0
O00591	O00189	0.0852751	0.265141	0.353143	0.572891	1	0
P00915	O00189	0.094154	0.312345	0.573784	0.487298	1	0
P00918	O00189	0.0949851	0.286563	0.571485	0.55478	1	0
P07451	O00189	0.0846517	0.313051	0.485747	0.514249	1	0
P14867	O00189	0.112118	0.275921	0.574456	0.593789	1	0
P22748	O00189	0.0662729	0.251211	0.399849	0.380499	1	0
P78334	O00189	0.0763886	0.241784	0.328387	0.484409	1	0
Q06432	O00189	0.0942861	0.367825	0.553558	0.594622	1	0
Q15858	O00189	0.0880039	0.192034	0.717564	0.67866	1	0
Q15878	O00189	0.0517092	0.192938	0.613652	0.572214	1	0
Q16099	O00189	0.0611437	0.202715	0.26397	0.430526	1	0
Q16478	O00189	0.0526883	0.213499	0.243852	0.379054	1	0
Q8IZS8	O00189	0.0913647	0.205764	0.454495	0.505892	1	0
O00305	O00192	0.0810345	0.200637	0.42106	0.471873	1	0
O00591	O00192	0.144449	0.215614	0.611264	0.793382	1	0
O60391	O00192	0.0336884	0.159698	0.309134	0.30993	1	1
P00915	O00192	0.110609	0.274552	0.759466	0.711257	1	0
P00918	O00192	0.102897	0.261971	0.721415	0.770873	1	0
P06276	O00192	0.106681	0.16058	0.774457	0.770376	1	0
P07451	O00192	0.0741173	0.245131	0.673759	0.686501	1	0
P14867	O00192	0.0853487	0.196887	0.59833	0.675354	1	0
P22303	O00192	0.027329	0.182636	0.441418	0.440985	1	0
P22748	O00192	0.0614653	0.23269	0.518515	0.563042	1	0
P23975	O00192	0.126911	0.181087	0.730183	0.759437	1	1
P28335	O00192	0.14384	0.237147	0.660907	0.751304	1	0
P30926	O00192	0.0967426	0.164444	0.499167	0.61289	1	0
P31645	O00192	0.140274	0.161322	0.706076	0.775082	1	1
P32297	O00192	0.12492	0.187373	0.571212	0.692526	1	0
P35372	O00192	0.161991	0.206023	0.681028	0.741624	1	0
P36544	O00192	0.0714974	0.173908	0.466466	0.569105	1	0
P41143	O00192	0.0880269	0.245733	0.526439	0.606814	1	0
P41145	O00192	0.145954	0.235238	0.670342	0.735982	1	1
P48544	O00192	0.0752805	0.198339	0.571306	0.605982	1	1
P48549	O00192	0.0899852	0.167867	0.50974	0.626081	1	1
P78334	O00192	0.116211	0.178997	0.530705	0.684592	1	0
Q01959	O00192	0.109511	0.171104	0.677489	0.716419	1	0
Q06432	O00192	0.114241	0.297089	0.701208	0.716606	1	0
Q12809	O00192	0.03165	0.131252	0.253149	0.330005	1	0
Q15822	O00192	0.0909679	0.163545	0.489715	0.576118	1	1
Q15858	O00192	0.121004	0.120055	0.696604	0.711297	1	0
Q15878	O00192	0.0608049	0.103101	0.511726	0.543841	1	0
Q16099	O00192	0.0606509	0.11497	0.479976	0.506751	1	0
Q16478	O00192	0.0420775	0.120069	0.383066	0.42334	1	0
Q8IZS8	O00192	0.0797184	0.129591	0.550789	0.682069	1	0
O15530	O00194	0.0485111	0.284627	0.217416	0.332247	0	1
P00374	O00194	0.0573955	0.372849	0.377612	0.474118	0	1
P00918	O00194	0.0597984	0.354885	0.301484	0.637714	0	1
P04818	O00194	0.0518193	0.363142	0.247192	0.530007	0	1
P07451	O00194	0.0615207	0.370036	0.417691	0.577971	0	1
P31939	O00194	0.0545367	0.281708	0.2018	0.443053	0	1
P35354	O00194	0.0359624	0.28238	0.490927	0.546789	0	1
Q9Y478	O00194	0.0661171	0.35021	0.262042	0.528834	0	1
O76074	O00198	0.315555	0.553686	1.30229	0.804199	0	1
P35869	O00198	0.330462	0.587023	1.12161	0.82709	0	1
Q02127	O00198	0.199398	0.575695	1.16517	0.546572	0	1
Q14289	O00198	0.298244	0.549646	1.03839	0.714335	0	1
Q9HCR9	O00198	0.254938	0.536721	1.18439	0.685616	0	1
Q9Y478	O00198	0.322555	0.601818	1.28397	0.716628	0	1
P01584	O00203	0.0517933	0.219744	0.578258	0.404362	1	0
P09917	O00203	0.0508454	0.111069	0.713935	0.475775	1	0
P14780	O00203	0.132241	0.137206	0.552782	0.70362	1	0
P15692	O00203	0.12294	0.273794	0.666199	0.669008	1	0
P29466	O00203	0.0215651	0.156504	0.412023	0.449928	1	0
P35228	O00203	0.0443459	0.094443	0.273111	0.495491	1	0
P42574	O00203	0.0417437	0.240432	0.194653	0.509862	1	0
P45984	O00203	0.0187067	0.14702	0.204266	0.455209	1	0
P99999	O00203	0.189583	0.428174	0.309388	0.552875	1	0
O76074	O00204	0.0927658	0.193117	0.30693	0.487086	0	1
P35869	O00204	0.0646643	0.233675	0.367006	0.511445	0	1
Q02127	O00204	0.118237	0.26713	0.675818	0.58772	0	1
Q14289	O00204	0.0596406	0.173854	0.214942	0.438565	0	1
Q9HCR9	O00204	0.0674057	0.186983	0.264283	0.440188	0	1
Q9Y478	O00204	0.0310698	0.32394	0.32249	0.456608	0	1
O00305	O00206	0.107543	0.1824	0.675056	0.575381	1	1
O00591	O00206	0.043217	0.166341	0.257636	0.542489	1	1
O14746	O00206	0.122422	0.115803	0.631751	0.672351	1	1
O14920	O00206	0.0548156	0.115304	0.232883	0.470559	1	0
O15530	O00206	0.0639375	0.144185	0.369965	0.491168	1	1
O60391	O00206	0.159659	0.145176	0.688276	0.754045	1	0
O75015	O00206	0.036156	0.254716	0.155654	0.564652	0	1
O76074	O00206	0.0583187	0.112292	0.360224	0.519012	1	1
P00374	O00206	0.0793568	0.30524	0.46445	0.616471	1	1
P00915	O00206	0.0923581	0.25271	0.595175	0.629173	1	1
P00918	O00206	0.0982907	0.24914	0.623893	0.685512	1	1
P01374	O00206	0.0904818	0.348839	0.29132	0.632438	0	1
P01375	O00206	0.0570688	0.286776	0.209294	0.555384	1	1
P01584	O00206	0.0773523	0.232124	0.305929	0.533237	1	1
P04150	O00206	0.0516353	0.104175	0.307897	0.498296	1	1
P04818	O00206	0.0981762	0.224025	0.779945	0.601413	1	1
P06276	O00206	0.0615046	0.132109	0.310316	0.542087	1	1
P07451	O00206	0.0933204	0.239033	0.504932	0.662738	1	1
P08637	O00206	0.0458908	0.227869	0.144583	0.535596	0	1
P08908	O00206	0.08674	0.191959	0.484351	0.616352	1	0
P08913	O00206	0.15823	0.198891	0.673748	0.674074	1	0
P09917	O00206	0.0830672	0.11089	0.388999	0.574207	1	1
P11387	O00206	0.253054	0.123648	0.657032	0.737465	0	1
P12314	O00206	0.0444752	0.208676	0.197666	0.557142	0	1
P12318	O00206	0.0871254	0.228429	0.202341	0.599449	0	1
P12821	O00206	0.0647962	0.103757	0.400022	0.630319	1	1
P14416	O00206	0.0813614	0.181685	0.384956	0.583567	1	1
P14780	O00206	0.144742	0.146383	0.47202	0.723394	1	1
P14867	O00206	0.0977827	0.195617	0.646512	0.674928	1	1
P15692	O00206	0.166663	0.277237	0.36074	0.654294	1	1
P18089	O00206	0.106504	0.217558	0.654056	0.639327	1	0
P18545	O00206	0.237833	0.468593	0.628226	0.683868	1	0
P18825	O00206	0.201973	0.231217	0.789068	0.698761	1	1
P19652	O00206	0.0718921	0.281787	0.281128	0.616173	1	1
P19838	O00206	0.0841507	0.10725	0.287237	0.594279	1	1
P21728	O00206	0.0807075	0.192587	0.435304	0.574415	1	0
P21802	O00206	0.102275	0.115131	0.460976	0.565658	1	1
P21917	O00206	0.229701	0.290093	0.892211	0.743009	1	1
P21918	O00206	0.0964263	0.16231	0.456387	0.582126	1	0
P22303	O00206	0.129881	0.191088	0.622125	0.676772	1	1
P22748	O00206	0.0663405	0.217776	0.3309	0.641457	1	1
P23219	O00206	0.0583394	0.141958	0.30099	0.593687	1	0
P23975	O00206	0.0693707	0.141251	0.565768	0.67116	1	1
P27338	O00206	0.113951	0.164762	0.411017	0.681406	1	1
P28221	O00206	0.0906946	0.244248	0.469571	0.590539	1	0
P28222	O00206	0.0912526	0.201991	0.471509	0.588145	1	0
P28223	O00206	0.0317153	0.181005	0.27714	0.514484	1	0
P28335	O00206	0.0768825	0.181154	0.336984	0.564085	1	0
P29466	O00206	0.0810259	0.165385	0.244278	0.573268	1	1
P30044	O00206	0.198517	0.320181	0.758893	0.729144	1	0
P30926	O00206	0.0650031	0.156994	0.417736	0.596975	1	0
P31645	O00206	0.0923191	0.133404	0.503204	0.653238	1	1
P31939	O00206	0.107475	0.162516	0.71535	0.669938	1	1
P32297	O00206	0.0441856	0.148051	0.412441	0.551903	1	0
P35228	O00206	0.0638924	0.0957784	0.276059	0.549951	1	1
P35354	O00206	0.0581311	0.119402	0.337109	0.559955	1	1
P35372	O00206	0.0995754	0.193267	0.516208	0.562962	1	0
P35462	O00206	0.0709103	0.209432	0.44864	0.595714	1	1
P35869	O00206	0.0570277	0.11027	0.359865	0.561599	1	1
P36544	O00206	0.05954	0.153286	0.452514	0.586759	1	1
P37231	O00206	0.0612927	0.143714	0.408449	0.495652	1	1
P41143	O00206	0.144098	0.231865	0.679059	0.646486	1	0
P41145	O00206	0.0997811	0.207727	0.540434	0.577496	1	0
P41595	O00206	0.0499495	0.19008	0.287373	0.533462	1	0
P42574	O00206	0.0933114	0.253591	0.359437	0.566091	1	1
P45984	O00206	0.0795434	0.154897	0.667898	0.516148	1	1
P48048	O00206	0.0705652	0.180635	0.403523	0.526896	1	0
P48544	O00206	0.073348	0.176946	0.572929	0.58469	1	0
P48549	O00206	0.0495221	0.14881	0.441715	0.497074	1	0
P78334	O00206	0.0536331	0.142375	0.224788	0.542651	1	1
P99999	O00206	0.298687	0.428696	0.805438	0.761026	1	1
Q01959	O00206	0.0716143	0.147184	0.559465	0.676002	1	1
Q02127	O00206	0.125866	0.235464	0.840263	0.739093	1	1
Q06432	O00206	0.0736418	0.262252	0.305672	0.645575	1	1
Q12809	O00206	0.0907899	0.108654	0.548627	0.599167	1	0
Q13956	O00206	0.228477	0.481099	0.629874	0.667435	1	0
Q14289	O00206	0.0678003	0.0973922	0.240445	0.483292	1	1
Q15822	O00206	0.0599472	0.156374	0.470141	0.581009	1	0
Q15858	O00206	0.0452982	0.082947	0.382834	0.577809	1	1
Q15878	O00206	0.0529863	0.0782432	0.404435	0.591032	1	1
Q16099	O00206	0.0493985	0.113824	0.232068	0.551575	1	1
Q16478	O00206	0.072931	0.12977	0.297085	0.587451	1	1
Q8IZS8	O00206	0.0583226	0.104511	0.243148	0.532928	1	1
Q969P6	O00206	0.141528	0.146163	0.782268	0.661503	0	1
Q96SW2	O00206	0.0747207	0.14919	0.251786	0.515374	1	1
Q9BYF1	O00206	0.054634	0.125452	0.329551	0.576662	1	1
Q9HCR9	O00206	0.0494872	0.106907	0.34678	0.521204	1	1
Q9NR96	O00206	0.0466165	0.124745	0.240356	0.134266	1	1
Q9NYK1	O00206	0.0142627	0.10019	0.0493352	0.0203573	1	1
Q9Y478	O00206	0.088809	0.24735	0.520449	0.599432	1	1
O15530	O00212	0.079191	0.302427	0.303569	0.361988	0	1
P00374	O00212	0.0942548	0.440351	0.346605	0.553221	0	1
P00918	O00212	0.0842506	0.327221	0.358777	0.706013	0	1
P04818	O00212	0.0837879	0.347222	0.379961	0.534666	0	1
[truncated: 226,659+ more rows]

## Sheet: PP by class - Distances
protein_drug	protein_disease	OneHot	SGT	ProtBERT	SeqVec	repoDB	Literature
Q9Y478	O00170	0.0690813	0.338993	0.307517	0.453038	1	1
P35354	O00291	0.0784734	0.126851	0.557177	0.690741	0	1
P18545	O14578	0.15817	0.452571	0.391207	0.679435	1	0
Q13956	O14578	0.182761	0.47337	0.449613	0.69975	1	0
O00305	O14936	0.0535915	0.155987	0.163468	0.28683	1	0
O15530	O15068	0.0162027	0.12848	0.264248	0.336991	1	0
Q15858	O15119	0.112623	0.136795	0.600077	0.587116	1	0
O00305	O43307	0.100569	0.198192	0.392123	0.403903	1	0
P08908	O43310	0.0898541	0.211588	0.625271	0.708147	1	0
Q15858	O43614	0.0369352	0.129197	0.276861	0.333163	0	1
P35354	O43854	0.0443901	0.155491	0.294729	0.433489	1	1
O15530	O60229	0.017551	0.105609	0.48765	0.296527	0	1
Q9Y478	O60244	0.0356659	0.226462	0.75919	0.34391	0	1
P11274	O76050	0.0566056	0.150433	0.301777	0.329071	1	0
Q01959	O94822	0.0790995	0.121687	0.877127	0.720674	1	0
P14780	P02751	0.0724976	0.115604	0.43905	0.487361	1	1
P23219	P02751	0.100401	0.0949844	0.595895	0.649845	1	0
O15530	P08235	0.0657629	0.125815	0.307532	0.379872	0	1
P35354	P08709	0.0521417	0.175118	0.34926	0.517683	0	1
O75015	P08887	0.0597458	0.280308	0.211941	0.309054	0	1
P08637	P08887	0.0604421	0.262556	0.19619	0.331081	0	1
P14780	P11717	0.0506573	0.112509	0.485659	0.279721	0	1
O00305	P12259	0.0303078	0.147864	0.761955	0.3609	1	1
P35354	P13611	0.0969382	0.0910529	0.633775	0.694833	1	1
Q15858	P16066	0.0596787	0.0695554	0.507996	0.475911	1	0
P11274	P17252	0.0549414	0.0975321	0.788707	0.344235	1	0
O15530	P25092	0.0321903	0.148523	0.333062	0.255272	0	1
Q96SW2	P26012	0.0518	0.163303	0.192683	0.3259	1	0
O15530	P27540	0.0571534	0.165398	0.303836	0.423531	0	1
P11387	P27797	0.0848908	0.204682	0.166063	0.249507	1	1
O75015	P29460	0.0392237	0.304241	0.12816	0.24495	0	1
P08637	P29460	0.029092	0.292152	0.112316	0.222629	0	1
P12318	P29460	0.0691624	0.311747	0.18294	0.294116	0	1
P42574	P34903	0.0655705	0.255546	0.318471	0.464611	1	0
P35354	P35555	0.150181	0.0952875	0.513257	0.602473	1	0
P35354	P35556	0.153782	0.099409	0.515935	0.605946	0	1
P14867	P38398	0.102756	0.159139	0.893357	0.611307	1	0
P15692	P45452	0.133691	0.311577	0.440066	0.48004	1	1
P18545	P49448	0.0967036	0.462055	1.18585	0.412784	1	0
O15530	P51841	0.0183614	0.130966	0.228004	0.238546	0	1
O00305	P78352	0.0466123	0.152948	0.0919818	0.277801	1	0
P23219	P98160	0.0784043	0.0931069	0.757324	0.606756	1	0
P35354	P98160	0.0788689	0.0906463	0.819739	0.639561	0	1
O00305	P98171	0.0656731	0.176946	0.520331	0.359185	1	0
P35354	Q08431	0.0513858	0.211191	0.281899	0.44728	0	1
O00305	Q12959	0.0393328	0.148752	0.104657	0.259371	1	0
P35354	Q13201	0.0382097	0.114633	0.420896	0.45713	0	1
Q15858	Q13887	0.162424	0.162851	0.537412	0.689628	1	0
P14780	Q14203	0.126946	0.159398	0.649563	0.738931	1	0
P01375	Q14392	0.0658461	0.273699	0.339396	0.602176	0	1
O00305	Q14517	0.0527658	0.147401	0.838336	0.583485	1	0
O00591	Q14517	0.0523452	0.151088	0.613954	0.567824	1	0
P35354	Q14517	0.0414912	0.0800361	0.600419	0.647426	0	1
Q02127	Q14956	0.0963107	0.224895	1.11808	0.707887	0	1
O00305	Q15700	0.0451349	0.129901	0.0954736	0.25407	1	0
P28702	Q15811	0.0977426	0.152448	0.746848	0.490668	1	0
P35354	Q16819	0.0264978	0.119522	0.208831	0.252965	0	1
P12318	Q5ZPR3	0.0500101	0.300346	0.68036	0.188719	0	1
O15530	Q6V0I7	0.0520518	0.109204	0.629853	0.587874	0	1
P35354	Q6V0I7	0.0453124	0.0975699	0.671759	0.648758	0	1
O00591	Q8N6G6	0.0938919	0.155883	0.515945	0.596217	1	0
P35372	Q8TE57	0.107027	0.182784	0.586171	0.669906	1	0
Q9BYF1	Q8WVM7	0.026433	0.0896542	0.284515	0.468114	1	1
P35354	Q92743	0.066865	0.190242	0.409684	0.561465	1	1
O00305	Q92796	0.0551626	0.15281	0.0895525	0.266213	1	0
P41143	Q92833	0.136407	0.217424	0.908083	0.753576	1	0
P35354	Q96AJ9	0.114293	0.306665	0.581189	0.672105	0	1
P35354	Q96J66	0.0338045	0.102667	0.277969	0.630944	0	1
Q9Y478	Q96JA3	0.0485444	0.236224	0.58284	0.3498	0	1
O00305	Q96JB8	0.0636654	0.176241	0.438548	0.259298	1	0
P18089	Q99250	0.0755995	0.164973	0.628882	0.385689	1	0
P31939	Q99650	0.0684333	0.146629	0.862401	0.620541	1	1
O15530	Q9BXU1	0.0374585	0.122626	0.431815	0.275482	0	1
P11274	Q9BYE2	0.0532616	0.130643	0.531007	0.49356	1	0
Q96SW2	Q9BZW8	0.0487951	0.237805	0.281066	0.423546	1	0
P14867	Q9NYP7	0.073167	0.290331	0.24864	0.439776	1	0
P29466	Q9NZ71	0.0575443	0.156067	0.335582	0.445924	1	1
P41145	Q9P0X4	0.063511	0.171226	0.643832	0.355422	1	0
P14867	Q9ULV0	0.0785979	0.160848	0.428805	0.622547	1	0
P31939	Q9UNA1	0.0617577	0.163295	0.37269	0.392107	1	0
O14746	Q9UQB3	0.0820391	0.109921	0.701997	0.481984	1	1
P35354	Q9Y5W5	0.0796348	0.202175	0.356492	0.456153	0	1

## Sheet: PP by class - means flags
protein_disease	G1_symbol	P1_name	protein_drug	G2_symbol	P2_name	drug_id	drug_name	disease_id	disease_name	gda_score	OneHot	SGT	ProtBERT	SeqVec	repoDB	CSBJ-ND	up_mean_OneHot	up_mean_SGT	up_mean_ProtBERT	up_mean_SeqVec
Q9BZW8	CD244	CD244 molecule	Q96SW2	CRBN	cereblon	CHEMBL468	THALIDOMIDE	C0003873	Rheumatoid Arthritis	0.44	0.153782	0.099409	0.515935	0.605946	1	0	0	1	1	0
Q15700	DLG2	discs large MAGUK scaffold protein 2	O00305	CACNB4	calcium voltage-gated channel auxiliary subunit beta 4	CHEMBL220492	TOPIRAMATE	C0036341	Schizophrenia	0.44	0.078598	0.160848	0.428805	0.622547	1	0	1	1	1	0
P02751	FN1	fibronectin 1	P23219	PTGS1	prostaglandin-endoperoxide synthase 1	CHEMBL802	MINOXIDIL	C0020538	Hypertensive disease	0.41	0.050657	0.112509	0.485659	0.279721	1	0	1	1	1	1
P78352	DLG4	discs large MAGUK scaffold protein 4	O00305	CACNB4	calcium voltage-gated channel auxiliary subunit beta 4	CHEMBL220492	TOPIRAMATE	C0036341	Schizophrenia	0.4	0.102756	0.159139	0.893357	0.611307	1	0	1	1	0	0
Q12959	DLG1	discs large MAGUK scaffold protein 1	O00305	CACNB4	calcium voltage-gated channel auxiliary subunit beta 4	CHEMBL220492	TOPIRAMATE	C0036341	Schizophrenia	0.37	0.041491	0.080036	0.600419	0.647426	1	0	1	1	0	0
Q92796	DLG3	discs large MAGUK scaffold protein 3	O00305	CACNB4	calcium voltage-gated channel auxiliary subunit beta 4	CHEMBL220492	TOPIRAMATE	C0036341	Schizophrenia	0.36	0.072498	0.115604	0.43905	0.487361	1	0	1	1	1	1
Q9ULV0	MYO5B	myosin VB	P14867	GABRA1	gamma-aminobutyric acid type A receptor alpha1 subunit	CHEMBL220492	TOPIRAMATE	C0036341	Schizophrenia	0.31	0.048544	0.236224	0.58284	0.3498	1	0	1	1	1	1
Q13887	KLF5	Kruppel like factor 5	Q15858	SCN9A	sodium voltage-gated channel alpha subunit 9	CHEMBL220492	TOPIRAMATE	C0036341	Schizophrenia	0.31	0.029092	0.292152	0.112316	0.222629	1	0	1	1	1	1
Q92833	JARID2	jumonji and AT-rich interaction domain containing 2	P41143	OPRD1	opioid receptor delta 1	CHEMBL19019	NALTREXONE	C0036341	Schizophrenia	0.31	0.026498	0.119522	0.208831	0.252965	1	0	1	1	1	1
P35555	FBN1	fibrillin 1	P35354	PTGS2	prostaglandin-endoperoxide synthase 2	CHEMBL468	THALIDOMIDE	C0014175	Endometriosis	0.3	0.084891	0.204682	0.166063	0.249507	1	0	1	1	1	1
Q9UNA1	ARHGAP26	Rho GTPase activating protein 26	P31939	ATIC	5-aminoimidazole-4-carboxamide ribonucleotide formyltransferase/IMP cyclohydrolase	CHEMBL34259	METHOTREXATE	C0023480	Leukemia, Myelomonocytic, Chronic	0.3	0.079635	0.202175	0.356492	0.456153	1	0	1	1	1	1
P13611	VCAN	versican	P35354	PTGS2	prostaglandin-endoperoxide synthase 2	CHEMBL468	THALIDOMIDE	C0014175	Endometriosis	0.3	0.069162	0.311747	0.18294	0.294116	1	1	1	0	1	1
P34903	GABRA3	gamma-aminobutyric acid type A receptor alpha3 subunit	P42574	CASP3	caspase 3	CHEMBL1434	MINOCYCLINE	C0011581	Depressive disorder	0.3	0.057544	0.156067	0.335582	0.445924	1	0	1	1	1	1
P26012	ITGB8	integrin subunit beta 8	Q96SW2	CRBN	cereblon	CHEMBL468	THALIDOMIDE	C0014175	Endometriosis	0.3	0.052052	0.109204	0.629853	0.587874	1	0	1	1	0	0
P38398	BRCA1	BRCA1, DNA repair associated	P14867	GABRA1	gamma-aminobutyric acid type A receptor alpha1 subunit	CHEMBL220492	TOPIRAMATE	C0036341	Schizophrenia	0.3	0.037458	0.122626	0.431815	0.275482	1	0	1	1	1	1
O43854	EDIL3	EGF like repeats and discoidin domains 3	P35354	PTGS2	prostaglandin-endoperoxide synthase 2	CHEMBL118	CELECOXIB	C0029408	Degenerative polyarthritis	0.3	0.033804	0.102667	0.277969	0.630944	1	1	1	1	1	0
P45452	MMP13	matrix metallopeptidase 13	P15692	VEGFA	vascular endothelial growth factor A	CHEMBL1434	MINOCYCLINE	C0031099	Periodontitis	0.22	0.045135	0.129901	0.095474	0.25407	1	1	1	1	1	1
P78352	DLG4	discs large MAGUK scaffold protein 4	O00305	CACNB4	calcium voltage-gated channel auxiliary subunit beta 4	CHEMBL220492	TOPIRAMATE	C0030567	Parkinson Disease	0.2	0.102756	0.159139	0.893357	0.611307	1	0	1	1	0	0
P98160	HSPG2	heparan sulfate proteoglycan 2	P23219	PTGS1	prostaglandin-endoperoxide synthase 1	CHEMBL802	MINOXIDIL	C0020538	Hypertensive disease	0.2	0.065673	0.176946	0.520331	0.359185	1	0	1	1	1	1
Q12959	DLG1	discs large MAGUK scaffold protein 1	O00305	CACNB4	calcium voltage-gated channel auxiliary subunit beta 4	CHEMBL220492	TOPIRAMATE	C0030567	Parkinson Disease	0.2	0.041491	0.080036	0.600419	0.647426	1	0	1	1	0	0
O43307	ARHGEF9	Cdc42 guanine nucleotide exchange factor 9	O00305	CACNB4	calcium voltage-gated channel auxiliary subunit beta 4	CHEMBL220492	TOPIRAMATE	C0014544	Epilepsy	0.13	0.046612	0.152948	0.091982	0.277801	1	0	1	1	1	1
O15068	MCF2L	MCF.2 cell line derived transforming sequence like	O15530	PDPK1	3-phosphoinositide dependent protein kinase 1	CHEMBL118	CELECOXIB	C0029408	Degenerative polyarthritis	0.12	0.136407	0.217424	0.908083	0.753576	1	0	0	1	0	0
P98171	ARHGAP4	Rho GTPase activating protein 4	O00305	CACNB4	calcium voltage-gated channel auxiliary subunit beta 4	CHEMBL220492	TOPIRAMATE	C0036341	Schizophrenia	0.11	0.073167	0.290331	0.24864	0.439776	1	0	1	1	1	1
O00170	AIP	aryl hydrocarbon receptor interacting protein	Q9Y478	PRKAB1	protein kinase AMP-activated non-catalytic subunit beta 1	CHEMBL1431	METFORMIN	C0011849	Diabetes Mellitus	0.1	0.100569	0.198192	0.392123	0.403903	1	1	1	1	1	1
Q99650	OSMR	oncostatin M receptor	P31939	ATIC	5-aminoimidazole-4-carboxamide ribonucleotide formyltransferase/IMP cyclohydrolase	CHEMBL34259	METHOTREXATE	C0033860	Psoriasis	0.1	0.096704	0.462055	1.18585	0.412784	1	1	1	0	0	1
Q8WVM7	STAG1	stromal antigen 1	Q9BYF1	ACE2	angiotensin I converting enzyme 2	CHEMBL1535	HYDROXYCHLOROQUINE	C0003873	Rheumatoid Arthritis	0.1	0.089854	0.211588	0.625271	0.708147	1	1	1	1	0	0
Q15700	DLG2	discs large MAGUK scaffold protein 2	O00305	CACNB4	calcium voltage-gated channel auxiliary subunit beta 4	CHEMBL220492	TOPIRAMATE	C0030567	Parkinson Disease	0.1	0.078598	0.160848	0.428805	0.622547	1	0	1	1	1	0
Q9P0X4	CACNA1I	calcium voltage-gated channel subunit alpha1 I	P41145	OPRK1	opioid receptor kappa 1	CHEMBL19019	NALTREXONE	C0036341	Schizophrenia	0.1	0.069081	0.338993	0.307517	0.453038	1	0	1	0	1	1
Q9P0X4	CACNA1I	calcium voltage-gated channel subunit alpha1 I	P41145	OPRK1	opioid receptor kappa 1	CHEMBL641	ATOMOXETINE	C0036341	Schizophrenia	0.1	0.069081	0.338993	0.307517	0.453038	1	0	1	0	1	1
Q9NZ71	RTEL1	regulator of telomere elongation helicase 1	P29466	CASP1	caspase 1	CHEMBL1434	MINOCYCLINE	C0031099	Periodontitis	0.1	0.059679	0.069555	0.507996	0.475911	1	1	1	1	1	1
O43310	CTIF	cap binding complex dependent translation initiation factor	P08908	HTR1A	5-hydroxytryptamine receptor 1A	CHEMBL53	APOMORPHINE	C0030567	Parkinson Disease	0.1	0.056606	0.150433	0.301777	0.329071	1	0	1	1	1	1
Q8TE57	ADAMTS16	ADAM metallopeptidase with thrombospondin type 1 motif 16	P35372	OPRM1	opioid receptor mu 1	CHEMBL19019	NALTREXONE	C0036341	Schizophrenia	0.1	0.055163	0.15281	0.089553	0.266213	1	0	1	1	1	1
O14936	CASK	calcium/calmodulin dependent serine protein kinase	O00305	CACNB4	calcium voltage-gated channel auxiliary subunit beta 4	CHEMBL220492	TOPIRAMATE	C0014544	Epilepsy	0.1	0.053262	0.130643	0.531007	0.49356	1	0	1	1	1	1
Q8N6G6	ADAMTSL1	ADAMTS like 1	O00591	GABRP	gamma-aminobutyric acid type A receptor pi subunit	CHEMBL220492	TOPIRAMATE	C0001973	Alcoholic Intoxication, Chronic	0.1	0.0518	0.163303	0.192683	0.3259	1	0	1	1	1	1
Q8N6G6	ADAMTSL1	ADAMTS like 1	O00591	GABRP	gamma-aminobutyric acid type A receptor pi subunit	CHEMBL220492	TOPIRAMATE	C0030567	Parkinson Disease	0.1	0.0518	0.163303	0.192683	0.3259	1	0	1	1	1	1
Q96JB8	MPP4	membrane palmitoylated protein 4	O00305	CACNB4	calcium voltage-gated channel auxiliary subunit beta 4	CHEMBL220492	TOPIRAMATE	C0036341	Schizophrenia	0.1	0.051386	0.211191	0.281899	0.44728	1	0	1	1	1	1
O15119	TBX3	T-box 3	Q15858	SCN9A	sodium voltage-gated channel alpha subunit 9	CHEMBL220492	TOPIRAMATE	C0028754	Obesity	0.1	0.039333	0.148752	0.104657	0.259371	1	0	1	1	1	1
Q9UQB3	CTNND2	catenin delta 2	O14746	TERT	telomerase reverse transcriptase	CHEMBL129	ZIDOVUDINE	C0019693	HIV Infections	0.1	0.036935	0.129197	0.276861	0.333163	1	1	1	1	1	1
O94822	LTN1	listerin E3 ubiquitin protein ligase 1	Q01959	SLC6A3	solute carrier family 6 member 3	CHEMBL1175	DULOXETINE	C0036341	Schizophrenia	0.1	0.035666	0.226462	0.75919	0.34391	1	0	1	1	0	1
Q14203	DCTN1	dynactin subunit 1	P14780	MMP9	matrix metallopeptidase 9	CHEMBL1434	MINOCYCLINE	C0011581	Depressive disorder	0.1	0.03219	0.148523	0.333062	0.255272	1	0	1	1	1	1
Q99250	SCN2A	sodium voltage-gated channel alpha subunit 2	P18089	ADRA2B	adrenoceptor alpha 2B	CHEMBL53	APOMORPHINE	C0030567	Parkinson Disease	0.1	0.030308	0.147864	0.761955	0.3609	1	0	1	1	0	1
Q14517	FAT1	FAT atypical cadherin 1	O00305	CACNB4	calcium voltage-gated channel auxiliary subunit beta 4	CHEMBL220492	TOPIRAMATE	C0028754	Obesity	0.09	0.066865	0.190242	0.409684	0.561465	1	0	1	1	1	0
Q14517	FAT1	FAT atypical cadherin 1	O00591	GABRP	gamma-aminobutyric acid type A receptor pi subunit	CHEMBL220492	TOPIRAMATE	C0028754	Obesity	0.09	0.052345	0.151088	0.613954	0.567824	1	0	1	1	0	0
P12259	F5	coagulation factor V	O00305	CACNB4	calcium voltage-gated channel auxiliary subunit beta 4	CHEMBL220492	TOPIRAMATE	C0028754	Obesity	0.05	0.096938	0.091053	0.633775	0.694833	1	1	1	1	0	0
P35555	FBN1	fibrillin 1	P35354	PTGS2	prostaglandin-endoperoxide synthase 2	CHEMBL468	THALIDOMIDE	C0011644	Scleroderma	0.05	0.084891	0.204682	0.166063	0.249507	1	0	1	1	1	1
O76050	NEURL1	neuralized E3 ubiquitin protein ligase 1	P11274	BCR	BCR, RhoGEF and GTPase activating protein	CHEMBL941	IMATINIB	C0007131	Non-Small Cell Lung Carcinoma	0.04	0.082039	0.109921	0.701997	0.481984	1	0	1	1	0	1
P27797	CALR	calreticulin	P11387	TOP1	DNA topoisomerase I	CHEMBL481	IRINOTECAN	C0027819	Neuroblastoma	0.04	0.060442	0.262556	0.19619	0.331081	1	1	1	1	1	1
Q9NYP7	ELOVL5	ELOVL fatty acid elongase 5	P14867	GABRA1	gamma-aminobutyric acid type A receptor alpha1 subunit	CHEMBL220492	TOPIRAMATE	C0028754	Obesity	0.03	0.065763	0.125815	0.307532	0.379872	1	0	1	1	1	1
Q92743	HTRA1	HtrA serine peptidase 1	P35354	PTGS2	prostaglandin-endoperoxide synthase 2	CHEMBL118	CELECOXIB	C0029408	Degenerative polyarthritis	0.03	0.057153	0.165398	0.303836	0.423531	1	1	1	1	1	1
Q15811	ITSN1	intersectin 1	P28702	RXRB	retinoid X receptor beta	CHEMBL38	TRETINOIN	C0027819	Neuroblastoma	0.03	0.053592	0.155987	0.163468	0.28683	1	0	1	1	1	1
Q9BYE2	TMPRSS13	transmembrane serine protease 13	P11274	BCR	BCR, RhoGEF and GTPase activating protein	CHEMBL941	IMATINIB	C0007131	Non-Small Cell Lung Carcinoma	0.03	0.052142	0.175118	0.34926	0.517683	1	0	1	1	1	1
O14578	CIT	citron rho-interacting serine/threonine kinase	Q13956	PDE6H	phosphodiesterase 6H	CHEMBL192	SILDENAFIL	C0030567	Parkinson Disease	0.03	0.05001	0.300346	0.68036	0.188719	1	0	1	0	0	1
O14578	CIT	citron rho-interacting serine/threonine kinase	P18545	PDE6G	phosphodiesterase 6G	CHEMBL192	SILDENAFIL	C0030567	Parkinson Disease	0.03	0.018361	0.130966	0.228004	0.238546	1	0	1	1	1	1
P49448	GLUD2	glutamate dehydrogenase 2	P18545	PDE6G	phosphodiesterase 6G	CHEMBL192	SILDENAFIL	C0030567	Parkinson Disease	0.03	0.017551	0.105609	0.48765	0.296527	1	0	1	1	1	1
O43614	HCRTR2	hypocretin receptor 2	Q15858	SCN9A	sodium voltage-gated channel alpha subunit 9	CHEMBL220492	TOPIRAMATE	C0149931	Migraine Disorders	0.02	0.114293	0.306665	0.581189	0.672105	0	1	1	0	1	0
P17252	PRKCA	protein kinase C alpha	P11274	BCR	BCR, RhoGEF and GTPase activating protein	CHEMBL941	IMATINIB	C0007131	Non-Small Cell Lung Carcinoma	0.02	0.097743	0.152448	0.746848	0.490668	1	0	1	1	0	1
P12259	F5	coagulation factor V	O00305	CACNB4	calcium voltage-gated channel auxiliary subunit beta 4	CHEMBL220492	TOPIRAMATE	C0149931	Migraine Disorders	0.02	0.096938	0.091053	0.633775	0.694833	1	1	1	1	0	0
P02751	FN1	fibronectin 1	P14780	MMP9	matrix metallopeptidase 9	CHEMBL1434	MINOCYCLINE	C0031099	Periodontitis	0.02	0.0756	0.164973	0.628882	0.385689	1	1	1	1	0	1
P02751	FN1	fibronectin 1	P14780	MMP9	matrix metallopeptidase 9	CHEMBL1434	MINOCYCLINE	C0031350	Pharyngitis	0.02	0.0756	0.164973	0.628882	0.385689	1	1	1	1	0	1
P13611	VCAN	versican	P35354	PTGS2	prostaglandin-endoperoxide synthase 2	CHEMBL468	THALIDOMIDE	C0026764	Multiple Myeloma	0.02	0.069162	0.311747	0.18294	0.294116	1	1	1	0	1	1
Q92743	HTRA1	HtrA serine peptidase 1	P35354	PTGS2	prostaglandin-endoperoxide synthase 2	CHEMBL468	THALIDOMIDE	C0003873	Rheumatoid Arthritis	0.02	0.057153	0.165398	0.303836	0.423531	1	1	1	1	1	1
Q92743	HTRA1	HtrA serine peptidase 1	P35354	PTGS2	prostaglandin-endoperoxide synthase 2	CHEMBL118	CELECOXIB	C0003873	Rheumatoid Arthritis	0.02	0.057153	0.165398	0.303836	0.423531	1	1	1	1	1	1
Q92743	HTRA1	HtrA serine peptidase 1	P35354	PTGS2	prostaglandin-endoperoxide synthase 2	CHEMBL118	CELECOXIB	C0003864	Arthritis	0.02	0.057153	0.165398	0.303836	0.423531	1	1	1	1	1	1
Q8TE57	ADAMTS16	ADAM metallopeptidase with thrombospondin type 1 motif 16	P35372	OPRM1	opioid receptor mu 1	CHEMBL19019	NALTREXONE	C0029408	Degenerative polyarthritis	0.02	0.055163	0.15281	0.089553	0.266213	1	0	1	1	1	1
P38398	BRCA1	BRCA1, DNA repair associated	P14867	GABRA1	gamma-aminobutyric acid type A receptor alpha1 subunit	CHEMBL220492	TOPIRAMATE	C0028754	Obesity	0.02	0.037458	0.122626	0.431815	0.275482	1	0	1	1	1	1
P16066	NPR1	natriuretic peptide receptor 1	Q15858	SCN9A	sodium voltage-gated channel alpha subunit 9	CHEMBL220492	TOPIRAMATE	C0028754	Obesity	0.02	0.026433	0.089654	0.284515	0.468114	1	0	1	1	1	1
